# Supplementary material for: Integrative Analysis of Genes Involved in the Global Response to Potato Wart Formation
Source: Front Plant Sci. 2022 Jun 29;13:865716. doi: 10.3389/fpls.2022.865716 (PMC9277394; doi:10.3389/fpls.2022.865716)
Supplement: Supplementary Table S1 — A set of specific primer pairs for four hub genes with the highest connectivity in four modules in RT-qPCR validation. [file Data_Sheet_1.xlsx]

## Sheet: TableS1
Table S1. A set of specific primer pairs for four hub genes with the highest connectivity in four modules in RT-qPCR validation.
Gene ID	Primer name	Sequence (5'->3')	Product lengthc (bp)
PGSC0003DMG401015202	St5202-F	AGATGATCGCTGCTTTGCCT	169
	St5202-R	CCACCAGGGCAATAGACACA
PGSC0003DMG400031519	St1519-F	GCAACATCAGAATCCCAATAGGC	193
	St1519-R	CATCAAGGCTGTCATTGCCC
PGSC0003DMG400030821	St0821-F	GCTTTGGTTCCAATCGAGCTG	160
	St0821-R	CTTCCCCATCTCCACAACCTC
PGSC0003DMG400006789	St6789-F	GGGAAGTACGTGGAGCTATTGG	150
	St6789-R	GTGGTGGAGATCGTGGTCATC

## Sheet: Table S2
Table S2. Summary of raw sequence data for RNA-Seq and SRA accession number
Index	Name of library	Total read bases (Mb)	No. of total reads	GC(%)	Mapping rate with potato genome	Mapping rate with S. endobioticum genome	SRA accession number
1	Potato_A769-S06-T01	963.596	6423972	42	0.8958	0.0142	SRR17881014
2	Potato_A769-S06-T02	977.351	6515675	42	0.8863	0.0145	SRR17881013
3	Potato_A769-S06-T03	904.572	6030480	42	0.8774	0.0152	SRR17881002
4	Potato_A769-S06-T04	1056.65	7044310	43	0.8237	0.0355	SRR17880997
5	Potato_A769-S06-T05	1116.71	7444759	43	0.822	0.0368	SRR17880996
6	Potato_A769-S06-T06	1098.95	7326312	43	0.8214	0.0389	SRR17880995
7	Potato_A769-S06-T07	1103.62	7357457	43	0.8188	0.0455	SRR17880994
8	Potato_A769-S06-T08	1186.96	7913094	43	0.8161	0.0472	SRR17880993
9	Potato_A769-S06-T09	1047.05	6980300	43	0.8161	0.0479	SRR17880992
10	Potato_A769-S06-T10	1027.22	6848101	43	0.8082	0.0525	SRR17880991
11	Potato_A769-S06-T11	1131.75	7545011	43	0.8006	0.0546	SRR17881012
12	Potato_A769-S06-T12	1083.39	7222596	43	0.7992	0.0569	SRR17881011
13	Potato_A769-S07-T01	1085.57	7237141	46	0.7775	0.1073	SRR17881010
14	Potato_A769-S07-T02	1019.54	6796920	46	0.7773	0.1102	SRR17881009
15	Potato_A769-S07-T03	1067.73	7118188	46	0.7726	0.1089	SRR17881008
16	Potato_A769-S07-T04	1257.26	8381701	43	0.6958	0.1364	SRR17881007
17	Potato_A769-S07-T05	1215.39	8102573	43	0.6555	0.1324	SRR17881006
18	Potato_A769-S07-T06	1107.22	7381440	43	0.6576	0.137	SRR17913406
19	Potato_A769-S07-T07	1137.81	7585372	48	0.4992	0.2294	SRR17881004
20	Potato_A769-S07-T08	901.786	6011904	48	0.4658	0.2301	SRR17881003
21	Potato_A769-S07-T09	1368.9	9126000	48	0.4504	0.2258	SRR17881001
22	Potato_A769-S07-T10	1145.74	7638269	46	0.3679	0.2903	SRR17881000
23	Potato_A769-S07-T11	1210.22	8068153	46	0.3661	0.2959	SRR17880999
24	Potato_A769-S07-T12	1224.66	8164398	46	0.329	0.3026	SRR17880998

## Sheet: Table S3
Table S3. Functional enrichment of the GO terms with the up- and down-regulated DEGs between each infected samples and the control
	Top 10 of the GO term with up-regulated genes						Top 10 of the GO term with down-regulated genes
	Biological Process		Molecular Function		Cellular Components		Biological Process		Molecular Function		Cellular Components
	Term	Count	Term	Count	Term	Count	Term	Count	Term	Count	Term	Count
DS1 VS DS0	GO:0015979~photosynthesis	26	GO:0003677~DNA binding	41	GO:0005576~extracellular region	39	GO:0010467~gene expression	25	GO:0003676~nucleic acid binding	29	GO:0005829~cytosol	17
	GO:0006952~defense response	25	GO:0046983~protein dimerization activity	24	GO:0044436~thylakoid part	24	GO:1901566~organonitrogen compound biosynthetic process	17	GO:0003723~RNA binding	21	GO:0030529~intracellular ribonucleoprotein complex	14
	GO:0044085~cellular component biogenesis	23	GO:0046982~protein heterodimerization activity	20	GO:0009579~thylakoid	24	GO:0043603~cellular amide metabolic process	11	GO:0016817~hydrolase activity, acting on acid anhydrides	11	GO:1990904~ribonucleoprotein complex	14
	GO:0009628~response to abiotic stimulus	21	GO:0016746~transferase activity, transferring acyl groups	15	GO:0034357~photosynthetic membrane	23	GO:0006518~peptide metabolic process	11	GO:0016818~hydrolase activity, acting on acid anhydrides, in phosphorus-containing anhydrides	11	GO:0044445~cytosolic part	7
	GO:0065003~macromolecular complex assembly	17	GO:0016747~transferase activity, transferring acyl groups other than amino-acyl groups	14	GO:0000786~nucleosome	22	GO:0043604~amide biosynthetic process	11	GO:0016462~pyrophosphatase activity	11	GO:0022625~cytosolic large ribosomal subunit	6
	GO:0043933~macromolecular complex subunit organization	17	GO:0008289~lipid binding	12	GO:0044815~DNA packaging complex	22	GO:0043043~peptide biosynthetic process	11	GO:0017111~nucleoside-triphosphatase activity	10	GO:0015934~large ribosomal subunit	6
	GO:0022607~cellular component assembly	17	GO:0051082~unfolded protein binding	11	GO:0032993~protein-DNA complex	22	GO:0006412~translation	11	GO:0005198~structural molecule activity	9	GO:0022626~cytosolic ribosome	6
	GO:0006979~response to oxidative stress	15	GO:0016765~transferase activity, transferring alkyl or aryl (other than methyl) groups	9	GO:0000785~chromatin	22	GO:0009628~response to abiotic stimulus	8	GO:0003735~structural constituent of ribosome	7	GO:0044391~ribosomal subunit	6
	GO:0006457~protein folding	13	GO:0004601~peroxidase activity	8	GO:0044427~chromosomal part	22	GO:0006520~cellular amino acid metabolic process	7	GO:0003729~mRNA binding	7	GO:0005730~nucleolus	5
	GO:0071554~cell wall organization or biogenesis	13	GO:0016684~oxidoreductase activity, acting on peroxide as acceptor	8	GO:0005694~chromosome	22	GO:1901700~response to oxygen-containing compound	6	GO:0004857~enzyme inhibitor activity	6
DS2 VS DS0	GO:0006952~defense response	27	GO:0003677~DNA binding	54	GO:0005576~extracellular region	42	GO:0010467~gene expression	42	GO:0097159~organic cyclic compound binding	75	GO:0005829~cytosol	24
	GO:0015979~photosynthesis	20	GO:0003700~transcription factor activity, sequence-specific DNA binding	24	GO:0005694~chromosome	23	GO:0016070~RNA metabolic process	36	GO:1901363~heterocyclic compound binding	75	GO:1990904~ribonucleoprotein complex	18
	GO:0009628~response to abiotic stimulus	18	GO:0001071~nucleic acid binding transcription factor activity	24	GO:0044427~chromosomal part	23	GO:0010468~regulation of gene expression	23	GO:0003676~nucleic acid binding	49	GO:0030529~intracellular ribonucleoprotein complex	17
	GO:1901700~response to oxygen-containing compound	14	GO:0046983~protein dimerization activity	23	GO:0000785~chromatin	23	GO:0009628~response to abiotic stimulus	19	GO:0003723~RNA binding	32	GO:0005681~spliceosomal complex	7
	GO:0071554~cell wall organization or biogenesis	13	GO:0046982~protein heterodimerization activity	21	GO:0032993~protein-DNA complex	23	GO:1901566~organonitrogen compound biosynthetic process	18	GO:0016817~hydrolase activity, acting on acid anhydrides	18	GO:0005635~nuclear envelope	4
	GO:0001101~response to acid chemical	12	GO:0016746~transferase activity, transferring acyl groups	18	GO:0044815~DNA packaging complex	23	GO:0006396~RNA processing	17	GO:0016818~hydrolase activity, acting on acid anhydrides, in phosphorus-containing anhydrides	18	GO:0005684~U2-type spliceosomal complex	4
	GO:1901605~alpha-amino acid metabolic process	11	GO:0016747~transferase activity, transferring acyl groups other than amino-acyl groups	17	GO:0000786~nucleosome	23	GO:0016071~mRNA metabolic process	17	GO:0016462~pyrophosphatase activity	18	GO:0045293~mRNA editing complex	2
	GO:0006325~chromatin organization	11	GO:0008289~lipid binding	12	GO:0009579~thylakoid	20	GO:0044085~cellular component biogenesis	16	GO:0017111~nucleoside-triphosphatase activity	18	GO:0036396~MIS complex	2
	GO:0045229~external encapsulating structure organization	10	GO:0004857~enzyme inhibitor activity	11	GO:0044436~thylakoid part	20	GO:0033036~macromolecule localization	16	GO:0016887~ATPase activity	11
	GO:0071555~cell wall organization	10	GO:0016765~transferase activity, transferring alkyl or aryl (other than methyl) groups	10	GO:0034357~photosynthetic membrane	19	GO:0051641~cellular localization	15	GO:0003729~mRNA binding	9
DS3 VS DS0	GO:0006082~organic acid metabolic process	71	GO:0003677~DNA binding	97	GO:0005829~cytosol	63	GO:0010467~gene expression	145	GO:0097159~organic cyclic compound binding	239	GO:1990904~ribonucleoprotein complex	68
	GO:0043436~oxoacid metabolic process	70	GO:0001071~nucleic acid binding transcription factor activity	59	GO:0005576~extracellular region	59	GO:0016070~RNA metabolic process	106	GO:1901363~heterocyclic compound binding	238	GO:0005829~cytosol	66
	GO:0019752~carboxylic acid metabolic process	69	GO:0003700~transcription factor activity, sequence-specific DNA binding	59	GO:0005840~ribosome	35	GO:0034645~cellular macromolecule biosynthetic process	91	GO:0003676~nucleic acid binding	151	GO:0030529~intracellular ribonucleoprotein complex	64
	GO:1901566~organonitrogen compound biosynthetic process	63	GO:0046906~tetrapyrrole binding	46	GO:0005694~chromosome	30	GO:0010468~regulation of gene expression	65	GO:0003723~RNA binding	95	GO:0005840~ribosome	26
	GO:0043603~cellular amide metabolic process	62	GO:0020037~heme binding	43	GO:0044427~chromosomal part	30	GO:1901566~organonitrogen compound biosynthetic process	55	GO:0016817~hydrolase activity, acting on acid anhydrides	50	GO:0005681~spliceosomal complex	25
	GO:0006952~defense response	59	GO:0005198~structural molecule activity	40	GO:0000785~chromatin	29	GO:0044085~cellular component biogenesis	55	GO:0016818~hydrolase activity, acting on acid anhydrides, in phosphorus-containing anhydrides	50	GO:0005654~nucleoplasm	22
	GO:0006518~peptide metabolic process	57	GO:0003735~structural constituent of ribosome	35	GO:0032993~protein-DNA complex	29	GO:0006396~RNA processing	54	GO:0016462~pyrophosphatase activity	50	GO:0044451~nucleoplasm part	20
	GO:0006790~sulfur compound metabolic process	40	GO:0016746~transferase activity, transferring acyl groups	34	GO:0044815~DNA packaging complex	29	GO:0009628~response to abiotic stimulus	49	GO:0017111~nucleoside-triphosphatase activity	48	GO:0015934~large ribosomal subunit	12
	GO:0044712~single-organism catabolic process	38	GO:0046983~protein dimerization activity	32	GO:0000786~nucleosome	29	GO:0016071~mRNA metabolic process	43	GO:0005198~structural molecule activity	30	GO:0005684~U2-type spliceosomal complex	12
	GO:0044283~small molecule biosynthetic process	38	GO:0048037~cofactor binding	30	GO:0044445~cytosolic part	28	GO:0043933~macromolecular complex subunit organization	40	GO:0016887~ATPase activity	29	GO:0022625~cytosolic large ribosomal subunit	11
DS4 VS DS0	GO:0006082~organic acid metabolic process	70	GO:0003677~DNA binding	95	GO:0005829~cytosol	65	GO:0010467~gene expression	166	GO:0097159~organic cyclic compound binding	287	GO:1990904~ribonucleoprotein complex	78
	GO:0043436~oxoacid metabolic process	69	GO:0003700~transcription factor activity, sequence-specific DNA binding	57	GO:0005576~extracellular region	65	GO:0016070~RNA metabolic process	126	GO:1901363~heterocyclic compound binding	287	GO:0005829~cytosol	74
	GO:0019752~carboxylic acid metabolic process	68	GO:0001071~nucleic acid binding transcription factor activity	57	GO:0005739~mitochondrion	52	GO:0010468~regulation of gene expression	72	GO:0003676~nucleic acid binding	175	GO:0030529~intracellular ribonucleoprotein complex	74
	GO:1901566~organonitrogen compound biosynthetic process	66	GO:0020037~heme binding	40	GO:0005840~ribosome	33	GO:0006396~RNA processing	70	GO:0003723~RNA binding	111	GO:0005654~nucleoplasm	29
	GO:0043603~cellular amide metabolic process	61	GO:0005198~structural molecule activity	38	GO:0044429~mitochondrial part	32	GO:0044085~cellular component biogenesis	65	GO:0035639~purine ribonucleoside triphosphate binding	103	GO:0005840~ribosome	28
	GO:0006518~peptide metabolic process	56	GO:0046983~protein dimerization activity	34	GO:0005740~mitochondrial envelope	31	GO:1901566~organonitrogen compound biosynthetic process	62	GO:0016817~hydrolase activity, acting on acid anhydrides	55	GO:0005681~spliceosomal complex	28
	GO:0006952~defense response	52	GO:0003735~structural constituent of ribosome	33	GO:0031966~mitochondrial membrane	30	GO:0009628~response to abiotic stimulus	59	GO:0016818~hydrolase activity, acting on acid anhydrides, in phosphorus-containing anhydrides	55	GO:0044451~nucleoplasm part	26
	GO:0044712~single-organism catabolic process	44	GO:0048037~cofactor binding	32	GO:0019866~organelle inner membrane	28	GO:0016071~mRNA metabolic process	53	GO:0016462~pyrophosphatase activity	55	GO:0005730~nucleolus	20
	GO:1901135~carbohydrate derivative metabolic process	39	GO:0016746~transferase activity, transferring acyl groups	32	GO:0005743~mitochondrial inner membrane	28	GO:0006457~protein folding	51	GO:0017111~nucleoside-triphosphatase activity	53	GO:0015934~large ribosomal subunit	14
	GO:0043604~amide biosynthetic process	39	GO:0016747~transferase activity, transferring acyl groups other than amino-acyl groups	28	GO:0005694~chromosome	27	GO:0043933~macromolecular complex subunit organization	46	GO:0051082~unfolded protein binding	38	GO:0071013~catalytic step 2 spliceosome	13
DS5 VS DS0	GO:0006082~organic acid metabolic process	63	GO:0003677~DNA binding	104	GO:0003677~DNA binding	104	GO:0010467~gene expression	183	GO:0097159~organic cyclic compound binding	282	GO:1990904~ribonucleoprotein complex	91
	GO:0043436~oxoacid metabolic process	62	GO:0001071~nucleic acid binding transcription factor activity	72	GO:0001071~nucleic acid binding transcription factor activity	72	GO:0016070~RNA metabolic process	122	GO:1901363~heterocyclic compound binding	281	GO:0030529~intracellular ribonucleoprotein complex	89
	GO:0006952~defense response	62	GO:0003700~transcription factor activity, sequence-specific DNA binding	72	GO:0003700~transcription factor activity, sequence-specific DNA binding	72	GO:0034645~cellular macromolecule biosynthetic process	119	GO:0003676~nucleic acid binding	180	GO:0005829~cytosol	82
	GO:0019752~carboxylic acid metabolic process	61	GO:0043565~sequence-specific DNA binding	47	GO:0043565~sequence-specific DNA binding	47	GO:1901566~organonitrogen compound biosynthetic process	87	GO:0003723~RNA binding	118	GO:0005840~ribosome	44
	GO:0043603~cellular amide metabolic process	47	GO:0008194~UDP-glycosyltransferase activity	29	GO:0008194~UDP-glycosyltransferase activity	29	GO:0010468~regulation of gene expression	73	GO:0016817~hydrolase activity, acting on acid anhydrides	57	GO:0044391~ribosomal subunit	28
	GO:0044712~single-organism catabolic process	44	GO:0022804~active transmembrane transporter activity	28	GO:0022804~active transmembrane transporter activity	28	GO:0044085~cellular component biogenesis	68	GO:0016818~hydrolase activity, acting on acid anhydrides, in phosphorus-containing anhydrides	57	GO:0044445~cytosolic part	28
	GO:0006518~peptide metabolic process	42	GO:0016765~transferase activity, transferring alkyl or aryl (other than methyl) groups	26	GO:0016765~transferase activity, transferring alkyl or aryl (other than methyl) groups	26	GO:0006396~RNA processing	67	GO:0016462~pyrophosphatase activity	57	GO:0005681~spliceosomal complex	27
	GO:0010033~response to organic substance	42	GO:0008289~lipid binding	25	GO:0008289~lipid binding	25	GO:0043603~cellular amide metabolic process	64	GO:0017111~nucleoside-triphosphatase activity	55	GO:0022626~cytosolic ribosome	23
	GO:0006790~sulfur compound metabolic process	39	GO:0019787~ubiquitin-like protein transferase activity	24	GO:0019787~ubiquitin-like protein transferase activity	24	GO:0006518~peptide metabolic process	59	GO:0005198~structural molecule activity	49	GO:0005730~nucleolus	22
	GO:1901700~response to oxygen-containing compound	33	GO:0004842~ubiquitin-protein transferase activity	24	GO:0004842~ubiquitin-protein transferase activity	24	GO:0043604~amide biosynthetic process	59	GO:0003735~structural constituent of ribosome	43	GO:0015934~large ribosomal subunit	22
DS6 VS DS0	GO:0006082~organic acid metabolic process	76	GO:0003677~DNA binding	104	GO:0005576~extracellular region	71	GO:0010467~gene expression	205	GO:0097159~organic cyclic compound binding	313	GO:1990904~ribonucleoprotein complex	103
	GO:0043436~oxoacid metabolic process	75	GO:0001071~nucleic acid binding transcription factor activity	62	GO:0005694~chromosome	29	GO:0016070~RNA metabolic process	135	GO:1901363~heterocyclic compound binding	313	GO:0030529~intracellular ribonucleoprotein complex	98
	GO:0019752~carboxylic acid metabolic process	74	GO:0003700~transcription factor activity, sequence-specific DNA binding	62	GO:0044427~chromosomal part	29	GO:0034645~cellular macromolecule biosynthetic process	133	GO:0003676~nucleic acid binding	196	GO:0005829~cytosol	90
	GO:0006952~defense response	61	GO:0020037~heme binding	44	GO:0000785~chromatin	28	GO:1901566~organonitrogen compound biosynthetic process	91	GO:0003723~RNA binding	131	GO:0005840~ribosome	48
	GO:0006629~lipid metabolic process	52	GO:0016746~transferase activity, transferring acyl groups	34	GO:0032993~protein-DNA complex	28	GO:0044085~cellular component biogenesis	82	GO:0035639~purine ribonucleoside triphosphate binding	108	GO:0044391~ribosomal subunit	31
	GO:0043603~cellular amide metabolic process	49	GO:0004842~ubiquitin-protein transferase activity	33	GO:0044815~DNA packaging complex	28	GO:0010468~regulation of gene expression	77	GO:0016817~hydrolase activity, acting on acid anhydrides	63	GO:0044445~cytosolic part	31
	GO:0044712~single-organism catabolic process	45	GO:0022804~active transmembrane transporter activity	30	GO:0000786~nucleosome	28	GO:0006396~RNA processing	76	GO:0016818~hydrolase activity, acting on acid anhydrides, in phosphorus-containing anhydrides	63	GO:0005654~nucleoplasm	28
	GO:0006518~peptide metabolic process	44	GO:0016747~transferase activity, transferring acyl groups other than amino-acyl groups	29	GO:0031225~anchored component of membrane	23	GO:0043603~cellular amide metabolic process	70	GO:0016462~pyrophosphatase activity	63	GO:0005730~nucleolus	27
	GO:0006790~sulfur compound metabolic process	43	GO:0008194~UDP-glycosyltransferase activity	28	GO:0031226~intrinsic component of plasma membrane	20	GO:0043604~amide biosynthetic process	67	GO:0017111~nucleoside-triphosphatase activity	61	GO:0005681~spliceosomal complex	27
	GO:0032787~monocarboxylic acid metabolic process	41	GO:0008289~lipid binding	27	GO:0044421~extracellular region part	19	GO:0006518~peptide metabolic process	66	GO:0005198~structural molecule activity	52	GO:0022626~cytosolic ribosome	25
DS7 VS DS0	GO:0006082~organic acid metabolic process	94	GO:0003700~transcription factor activity, sequence-specific DNA binding	84	GO:0005829~cytosol	83	GO:0010467~gene expression	254	GO:0097159~organic cyclic compound binding	414	GO:1990904~ribonucleoprotein complex	122
	GO:0043436~oxoacid metabolic process	93	GO:0001071~nucleic acid binding transcription factor activity	84	GO:0005576~extracellular region	66	GO:0034645~cellular macromolecule biosynthetic process	176	GO:1901363~heterocyclic compound binding	413	GO:0005829~cytosol	118
	GO:0019752~carboxylic acid metabolic process	91	GO:0043565~sequence-specific DNA binding	59	GO:0005783~endoplasmic reticulum	65	GO:0016070~RNA metabolic process	174	GO:0003676~nucleic acid binding	272	GO:0030529~intracellular ribonucleoprotein complex	116
	GO:0033036~macromolecule localization	76	GO:0048037~cofactor binding	47	GO:0005740~mitochondrial envelope	28	GO:1901566~organonitrogen compound biosynthetic process	114	GO:0003723~RNA binding	171	GO:0005739~mitochondrion	63
	GO:0071705~nitrogen compound transport	69	GO:0016746~transferase activity, transferring acyl groups	47	GO:0042579~microbody	24	GO:0010468~regulation of gene expression	107	GO:0016817~hydrolase activity, acting on acid anhydrides	69	GO:0005840~ribosome	62
	GO:0006952~defense response	68	GO:0008324~cation transmembrane transporter activity	40	GO:0005777~peroxisome	24	GO:0044085~cellular component biogenesis	105	GO:0016818~hydrolase activity, acting on acid anhydrides, in phosphorus-containing anhydrides	69	GO:0044391~ribosomal subunit	46
	GO:0006811~ion transport	63	GO:0022890~inorganic cation transmembrane transporter activity	35	GO:0032993~protein-DNA complex	24	GO:0006396~RNA processing	91	GO:0016462~pyrophosphatase activity	69	GO:0044445~cytosolic part	45
	GO:0043603~cellular amide metabolic process	61	GO:0004857~enzyme inhibitor activity	34	GO:0005743~mitochondrial inner membrane	23	GO:0043603~cellular amide metabolic process	90	GO:0005198~structural molecule activity	67	GO:0022626~cytosolic ribosome	39
	GO:0044712~single-organism catabolic process	57	GO:0008289~lipid binding	33	GO:0000785~chromatin	23	GO:0006518~peptide metabolic process	83	GO:0017111~nucleoside-triphosphatase activity	65	GO:0015934~large ribosomal subunit	34
	GO:0006518~peptide metabolic process	55	GO:0019787~ubiquitin-like protein transferase activity	32	GO:0044815~DNA packaging complex	23	GO:0043604~amide biosynthetic process	83	GO:0003735~structural constituent of ribosome	61	GO:0005730~nucleolus	33

## Sheet: Table S4
Table S4. Functional enrichment of the GO terms with the stage-specific DEGs between the latter and previous disease stages
	Top 10 of the GO term with up-regulated genes						Top 10 of the GO term with down-regulated genes
	Biological Process		Molecular Function		Cellular Components		Biological Process		Molecular Function		Cellular Components
	Term	Count	Term	Count	Term	Count	Term	Count	Term	Count	Term	Count
DS1 VS DS0	GO:0015979~photosynthesis	26	GO:0003677~DNA binding	41	GO:0005576~extracellular region	39	GO:0010467~gene expression	25	GO:0003676~nucleic acid binding	29	GO:0005829~cytosol	17
	GO:0006952~defense response	25	GO:0046983~protein dimerization activity	24	GO:0044436~thylakoid part	24	GO:1901566~organonitrogen compound biosynthetic process	17	GO:0003723~RNA binding	21	GO:0030529~intracellular ribonucleoprotein complex	14
	GO:0044085~cellular component biogenesis	23	GO:0046982~protein heterodimerization activity	20	GO:0009579~thylakoid	24	GO:0043603~cellular amide metabolic process	11	GO:0016817~hydrolase activity, acting on acid anhydrides	11	GO:1990904~ribonucleoprotein complex	14
	GO:0009628~response to abiotic stimulus	21	GO:0016746~transferase activity, transferring acyl groups	15	GO:0034357~photosynthetic membrane	23	GO:0006518~peptide metabolic process	11	GO:0016818~hydrolase activity, acting on acid anhydrides, in phosphorus-containing anhydrides	11	GO:0044445~cytosolic part	7
	GO:0065003~macromolecular complex assembly	17	GO:0016747~transferase activity, transferring acyl groups other than amino-acyl groups	14	GO:0000786~nucleosome	22	GO:0043604~amide biosynthetic process	11	GO:0016462~pyrophosphatase activity	11	GO:0022625~cytosolic large ribosomal subunit	6
	GO:0043933~macromolecular complex subunit organization	17	GO:0008289~lipid binding	12	GO:0044815~DNA packaging complex	22	GO:0043043~peptide biosynthetic process	11	GO:0017111~nucleoside-triphosphatase activity	10	GO:0015934~large ribosomal subunit	6
	GO:0022607~cellular component assembly	17	GO:0051082~unfolded protein binding	11	GO:0032993~protein-DNA complex	22	GO:0006412~translation	11	GO:0005198~structural molecule activity	9	GO:0022626~cytosolic ribosome	6
	GO:0006979~response to oxidative stress	15	GO:0016765~transferase activity, transferring alkyl or aryl (other than methyl) groups	9	GO:0000785~chromatin	22	GO:0009628~response to abiotic stimulus	8	GO:0003735~structural constituent of ribosome	7	GO:0044391~ribosomal subunit	6
	GO:0006457~protein folding	13	GO:0004601~peroxidase activity	8	GO:0044427~chromosomal part	22	GO:0006520~cellular amino acid metabolic process	7	GO:0003729~mRNA binding	7	GO:0005730~nucleolus	5
	GO:0016053~organic acid biosynthetic process	13	GO:0016684~oxidoreductase activity, acting on peroxide as acceptor	8	GO:0005694~chromosome	22	GO:1901700~response to oxygen-containing compound	6	GO:0004857~enzyme inhibitor activity	6
DS2 VS DS1			GO:0004866~endopeptidase inhibitor activity	4			GO:0009266~response to temperature stimulus	5	GO:0043621~protein self-association	4	GO:0005737~cytoplasm	4
			GO:0030414~peptidase inhibitor activity	4			GO:0010035~response to inorganic substance	5	GO:0051082~unfolded protein binding	4
			GO:0061135~endopeptidase regulator activity	4			GO:1901700~response to oxygen-containing compound	5
			GO:0061134~peptidase regulator activity	4			GO:0009628~response to abiotic stimulus	5
			GO:0004857~enzyme inhibitor activity	4			GO:0042542~response to hydrogen peroxide	4
			GO:0030234~enzyme regulator activity	4			GO:0051259~protein oligomerization	4
			GO:0098772~molecular function regulator	4			GO:0000302~response to reactive oxygen species	4
			GO:0004867~serine-type endopeptidase inhibitor activity	2			GO:0009651~response to salt stress	4
							GO:0006970~response to osmotic stress	4
							GO:0009408~response to heat	4
DS3 VS DS2	GO:0006082~organic acid metabolic process	40	GO:0020037~heme binding	31	GO:0005576~extracellular region	35	GO:0000302~response to reactive oxygen species	16	GO:0043169~cation binding	33	GO:0009507~chloroplast	16
	GO:0019752~carboxylic acid metabolic process	39	GO:0046906~tetrapyrrole binding	31	GO:0005739~mitochondrion	21	GO:0042542~response to hydrogen peroxide	13	GO:0051082~unfolded protein binding	18	GO:0009536~plastid	16
	GO:0043436~oxoacid metabolic process	39	GO:0016765~transferase activity, transferring alkyl or aryl (other than methyl) groups	22	GO:0031226~intrinsic component of plasma membrane	11	GO:0051259~protein oligomerization	13	GO:0030234~enzyme regulator activity	14	GO:0005576~extracellular region	15
	GO:0006952~defense response	34	GO:0048037~cofactor binding	18	GO:0031225~anchored component of membrane	10	GO:0010035~response to inorganic substance	19	GO:0098772~molecular function regulator	14	GO:0044434~chloroplast part	10
	GO:0006790~sulfur compound metabolic process	32	GO:0005506~iron ion binding	18	GO:0005615~extracellular space	8	GO:0006457~protein folding	20	GO:0043621~protein self-association	13	GO:0044435~plastid part	10
	GO:0006793~phosphorus metabolic process	32	GO:0004857~enzyme inhibitor activity	17	GO:0044421~extracellular region part	8	GO:0006970~response to osmotic stress	15	GO:0004857~enzyme inhibitor activity	13	GO:0031984~organelle subcompartment	7
	GO:0006796~phosphate-containing compound metabolic process	29	GO:0030234~enzyme regulator activity	17	GO:0046658~anchored component of plasma membrane	8	GO:0009408~response to heat	15	GO:0004866~endopeptidase inhibitor activity	9	GO:0009535~chloroplast thylakoid membrane	6
	GO:0006629~lipid metabolic process	25	GO:0098772~molecular function regulator	17	GO:0005743~mitochondrial inner membrane	8	GO:0009628~response to abiotic stimulus	26	GO:0061135~endopeptidase regulator activity	9	GO:0055035~plastid thylakoid membrane	6
	GO:0043603~cellular amide metabolic process	23	GO:0016746~transferase activity, transferring acyl groups	16	GO:0070469~respiratory chain	6	GO:0009651~response to salt stress	14	GO:0030414~peptidase inhibitor activity	9	GO:0042651~thylakoid membrane	6
	GO:0044283~small molecule biosynthetic process	20	GO:0004364~glutathione transferase activity	15	GO:0000786~nucleosome	5	GO:0009266~response to temperature stimulus	15	GO:0061134~peptidase regulator activity	9	GO:0009534~chloroplast thylakoid	6
DS4 VS DS3	GO:0006952~defense response	6	GO:0004857~enzyme inhibitor activity	9	GO:0005576~extracellular region	16	GO:0006790~sulfur compound metabolic process	11	GO:0051082~unfolded protein binding	8	GO:0005576~extracellular region	8
	GO:0006730~one-carbon metabolic process	5	GO:0030234~enzyme regulator activity	9	GO:0033179~proton-transporting V-type ATPase, V0 domain	2	GO:0006457~protein folding	9	GO:0043621~protein self-association	7	GO:0005618~cell wall	5
	GO:0006732~coenzyme metabolic process	5	GO:0098772~molecular function regulator	9			GO:0006979~response to oxidative stress	9	GO:0016746~transferase activity, transferring acyl groups	7	GO:0030312~external encapsulating structure	5
	GO:0051186~cofactor metabolic process	5	GO:0046914~transition metal ion binding	8			GO:0006629~lipid metabolic process	9	GO:0016765~transferase activity, transferring alkyl or aryl (other than methyl) groups	4	GO:0048046~apoplast	4
	GO:0044712~single-organism catabolic process	5	GO:0030414~peptidase inhibitor activity	5			GO:1901700~response to oxygen-containing compound	8	GO:0016717~oxidoreductase activity, acting on paired donors, with oxidation of a pair of donors resulting in the reduction of molecular oxygen to two molecules of water	3
	GO:0009808~lignin metabolic process	4	GO:0061135~endopeptidase regulator activity	5			GO:0009628~response to abiotic stimulus	8	GO:0030145~manganese ion binding	3
	GO:0009698~phenylpropanoid metabolic process	4	GO:0004866~endopeptidase inhibitor activity	5			GO:0044085~cellular component biogenesis	8	GO:0004364~glutathione transferase activity	3
	GO:0019748~secondary metabolic process	4	GO:0061134~peptidase regulator activity	5			GO:0042542~response to hydrogen peroxide	7	GO:0046912~transferase activity, transferring acyl groups, acyl groups converted into alkyl on transfer	2
	GO:0050790~regulation of catalytic activity	4	GO:0052716~hydroquinone:oxygen oxidoreductase activity	3			GO:0051259~protein oligomerization	7	GO:0016671~oxidoreductase activity, acting on a sulfur group of donors, disulfide as acceptor	2
	GO:0065009~regulation of molecular function	4	GO:0016682~oxidoreductase activity, acting on diphenols and related substances as donors, oxygen as acceptor	3			GO:0000302~response to reactive oxygen species	7	GO:0102337~3-oxo-cerotoyl-CoA synthase activity	2
DS5 VS DS4	GO:0009628~response to abiotic stimulus	17	GO:0003677~DNA binding	14	GO:0031226~intrinsic component of plasma membrane	4	GO:0006082~organic acid metabolic process	17	GO:0004857~enzyme inhibitor activity	15	GO:0005576~extracellular region	28
	GO:1901700~response to oxygen-containing compound	14	GO:0003700~transcription factor activity, sequence-specific DNA binding	12			GO:0019752~carboxylic acid metabolic process	16	GO:0046983~protein dimerization activity	15	GO:0000786~nucleosome	15
	GO:0009266~response to temperature stimulus	12	GO:0001071~nucleic acid binding transcription factor activity	12			GO:0043436~oxoacid metabolic process	16	GO:0030234~enzyme regulator activity	15	GO:0044815~DNA packaging complex	15
	GO:0010035~response to inorganic substance	12	GO:0051082~unfolded protein binding	9			GO:0043603~cellular amide metabolic process	12	GO:0098772~molecular function regulator	15	GO:0032993~protein-DNA complex	15
	GO:0010033~response to organic substance	11	GO:0043565~sequence-specific DNA binding	7			GO:0006732~coenzyme metabolic process	11	GO:0046982~protein heterodimerization activity	13	GO:0000785~chromatin	15
	GO:0006970~response to osmotic stress	10	GO:0043621~protein self-association	6			GO:0051186~cofactor metabolic process	11	GO:0030414~peptidase inhibitor activity	11	GO:0044427~chromosomal part	15
	GO:0006457~protein folding	10	GO:0016887~ATPase activity	6			GO:0044712~single-organism catabolic process	11	GO:0004866~endopeptidase inhibitor activity	11	GO:0005694~chromosome	15
	GO:0009737~response to abscisic acid	8	GO:0016765~transferase activity, transferring alkyl or aryl (other than methyl) groups	4			GO:0006952~defense response	10	GO:0061135~endopeptidase regulator activity	11	GO:0048046~apoplast	5
	GO:0097305~response to alcohol	8	GO:0051787~misfolded protein binding	3			GO:0071554~cell wall organization or biogenesis	9	GO:0061134~peptidase regulator activity	11
	GO:0033993~response to lipid	8	GO:0044183~protein binding involved in protein folding	3			GO:0006520~cellular amino acid metabolic process	9	GO:0005198~structural molecule activity	11
DS6 VS DS5	GO:0006869~lipid transport	6	GO:0008289~lipid binding	5	GO:0005615~extracellular space	2	GO:1901700~response to oxygen-containing compound	9	GO:0051082~unfolded protein binding	6	GO:0005737~cytoplasm	6
	GO:0010876~lipid localization	6	GO:0030234~enzyme regulator activity	5	GO:0044421~extracellular region part	2	GO:0009628~response to abiotic stimulus	8	GO:0043621~protein self-association	5	GO:0005634~nucleus	9
	GO:0033036~macromolecule localization	6	GO:0098772~molecular function regulator	5			GO:0009266~response to temperature stimulus	7	GO:0043565~sequence-specific DNA binding	5
	GO:0009605~response to external stimulus	3	GO:0004866~endopeptidase inhibitor activity	4			GO:0010035~response to inorganic substance	7	GO:0001071~nucleic acid binding transcription factor activity	5
	GO:0050832~defense response to fungus	2	GO:0030414~peptidase inhibitor activity	4			GO:0009651~response to salt stress	6	GO:0003700~transcription factor activity, sequence-specific DNA binding	5
	GO:0009620~response to fungus	2	GO:0061135~endopeptidase regulator activity	4			GO:0006970~response to osmotic stress	6	GO:0051119~sugar transmembrane transporter activity	2
	GO:0042742~defense response to bacterium	2	GO:0061134~peptidase regulator activity	4			GO:0009408~response to heat	6	GO:0015144~carbohydrate transmembrane transporter activity	2
	GO:0009617~response to bacterium	2	GO:0004857~enzyme inhibitor activity	4			GO:0006457~protein folding	6	GO:1901476~carbohydrate transporter activity	2
			GO:0004540~ribonuclease activity	3			GO:0042542~response to hydrogen peroxide	5
			GO:0004518~nuclease activity	3			GO:0051259~protein oligomerization	5
DS7 VS DS6	GO:0019752~carboxylic acid metabolic process	34	GO:0003677~DNA binding	55	GO:0005829~cytosol	33	GO:0006629~lipid metabolic process	19	GO:0046906~tetrapyrrole binding	12	GO:0005576~extracellular region	23
	GO:0043436~oxoacid metabolic process	34	GO:0003700~transcription factor activity, sequence-specific DNA binding	42	GO:0005773~vacuole	16	GO:0006952~defense response	16	GO:0005198~structural molecule activity	11	GO:0005829~cytosol	15
	GO:0006082~organic acid metabolic process	34	GO:0001071~nucleic acid binding transcription factor activity	42	GO:0031226~intrinsic component of plasma membrane	13	GO:0006518~peptide metabolic process	14	GO:0020037~heme binding	11	GO:0000786~nucleosome	9
	GO:0006952~defense response	27	GO:0043565~sequence-specific DNA binding	29	GO:0031225~anchored component of membrane	12	GO:0043603~cellular amide metabolic process	14	GO:0003735~structural constituent of ribosome	9	GO:0044815~DNA packaging complex	9
	GO:0006811~ion transport	26	GO:0030234~enzyme regulator activity	24	GO:0046658~anchored component of plasma membrane	11	GO:0065003~macromolecular complex assembly	12	GO:0051082~unfolded protein binding	7	GO:0005615~extracellular space	9
	GO:0009628~response to abiotic stimulus	20	GO:0098772~molecular function regulator	24	GO:0005911~cell-cell junction	10	GO:0043933~macromolecular complex subunit organization	12	GO:0046982~protein heterodimerization activity	6	GO:0044421~extracellular region part	9
	GO:0006820~anion transport	18	GO:0004857~enzyme inhibitor activity	23	GO:0055044~symplast	10	GO:0022607~cellular component assembly	12	GO:0004601~peroxidase activity	6	GO:0032993~protein-DNA complex	9
	GO:0006520~cellular amino acid metabolic process	16	GO:0061135~endopeptidase regulator activity	18	GO:0009506~plasmodesma	10	GO:0006325~chromatin organization	11	GO:0016684~oxidoreductase activity, acting on peroxide as acceptor	6	GO:0000785~chromatin	9
	GO:0044283~small molecule biosynthetic process	16	GO:0004866~endopeptidase inhibitor activity	18	GO:0030054~cell junction	10	GO:0051276~chromosome organization	11	GO:0016209~antioxidant activity	6	GO:0044427~chromosomal part	9
	GO:0044712~single-organism catabolic process	16	GO:0030414~peptidase inhibitor activity	18	GO:0044437~vacuolar part	9	GO:0006412~translation	11	GO:0016616~oxidoreductase activity, acting on the CH-OH group of donors, NAD or NADP as acceptor	6	GO:0005694~chromosome	9

## Sheet: Table S5
Table S5. Functional enrichment of the KEGG pathways with the up- and down-regulated DEGs between each infected samples and the control
	KEGG pathway enriched in up-regulated genes			KEGG pathway enriched in down-regulated genes
	Term	Count	PValue	Term	Count	PValue
DS1 VS DS0	sot00940:Phenylpropanoid biosynthesis	19	4.3122e-08	sot03015:mRNA surveillance pathway	5	0.0234015
	sot01100:Metabolic pathways	77	4.33049e-08	sot03010:Ribosome	7	0.0244947
	sot00195:Photosynthesis	12	4.52346e-07	sot03040:Spliceosome	5	0.0207171
	sot01110:Biosynthesis of secondary metabolites	45	0.000361626
	sot00860:Porphyrin metabolism	6	0.00250577
	sot00196:Photosynthesis - antenna proteins	5	0.0035256
	sot00062:Fatty acid elongation	5	0.00480964
	sot04626:Plant-pathogen interaction	11	0.0206941
	sot04141:Protein processing in endoplasmic reticulum	11	0.0227918
	sot00480:Glutathione metabolism	7	0.022969
	sot00360:Phenylalanine metabolism	5	0.0331287
DS2 VS DS0	sot00940:Phenylpropanoid biosynthesis	18	3.79881e-07	sot03040:Spliceosome	11	0.00031335
	sot01100:Metabolic pathways	75	2.43681e-06	sot04141:Protein processing in endoplasmic reticulum	12	0.000431013
	sot00195:Photosynthesis	11	4.92405e-06	sot03013:Nucleocytoplasmic transport	7	0.00269175
	sot01110:Biosynthesis of secondary metabolites	45	0.000759294	sot00290:Valine, leucine and isoleucine biosynthesis	4	0.00539711
	sot00196:Photosynthesis - antenna proteins	5	0.00390976	sot00770:Pantothenate and CoA biosynthesis	4	0.0199972
	sot00062:Fatty acid elongation	5	0.00532687	sot03015:mRNA surveillance pathway	6	0.0290394
	sot00480:Glutathione metabolism	8	0.00750519	sot01230:Biosynthesis of amino acids	8	0.0325957
	sot04626:Plant-pathogen interaction	12	0.0097528	sot01210:2-Oxocarboxylic acid metabolism	4	0.0438452
	sot00330:Arginine and proline metabolism	5	0.0362644
	sot00360:Phenylalanine metabolism	5	0.0362644
DS3 VS DS0	sot00480:Glutathione metabolism	26	2.67544e-09	sot03040:Spliceosome	35	2.67559e-13
	sot01100:Metabolic pathways	190	2.41919e-08	sot04141:Protein processing in endoplasmic reticulum	34	5.77105e-10
	sot00940:Phenylpropanoid biosynthesis	30	2.46694e-06	sot03008:Ribosome biogenesis in eukaryotes	12	0.000496169
	sot01110:Biosynthesis of secondary metabolites	109	0.000264938	sot00290:Valine, leucine and isoleucine biosynthesis	7	0.000558133
	sot04626:Plant-pathogen interaction	28	0.000636174	sot00660:C5-Branched dibasic acid metabolism	4	0.00272182
	sot04016:MAPK signaling pathway - plant	23	0.00367763	sot00650:Butanoate metabolism	6	0.00448067
	sot03010:Ribosome	34	0.00413096	sot03013:Nucleocytoplasmic transport	11	0.00878097
	sot00062:Fatty acid elongation	7	0.0140709	sot03015:mRNA surveillance pathway	12	0.0136285
	sot00400:Phenylalanine, tyrosine and tryptophan biosynthesis	8	0.0198905	sot04120:Ubiquitin mediated proteolysis	13	0.018875
	sot00900:Terpenoid backbone biosynthesis	9	0.0263762	sot00770:Pantothenate and CoA biosynthesis	6	0.0281043
	sot03060:Protein export	7	0.049174	sot03010:Ribosome	23	0.0306052
DS4 VS DS0	sot01100:Metabolic pathways	197	8.01762e-10	sot03040:Spliceosome	46	5.98395e-20
	sot00480:Glutathione metabolism	21	5.70878e-06	sot04141:Protein processing in endoplasmic reticulum	46	4.97399e-16
	sot00940:Phenylpropanoid biosynthesis	29	9.56815e-06	sot04120:Ubiquitin mediated proteolysis	15	2.75415e-05
	sot00190:Oxidative phosphorylation	19	0.000836199	sot00290:Valine, leucine and isoleucine biosynthesis	7	0.00120045
	sot01110:Biosynthesis of secondary metabolites	106	0.00170619	sot00660:C5-Branched dibasic acid metabolism	4	0.00412095
	sot04016:MAPK signaling pathway - plant	23	0.00430483	sot03013:Nucleocytoplasmic transport	12	0.00871196
	sot00020:Citrate cycle (TCA cycle)	10	0.00473403	sot03015:mRNA surveillance pathway	12	0.0354468
	sot00360:Phenylalanine metabolism	10	0.00900748	sot00650:Butanoate metabolism	5	0.0378259
	sot03010:Ribosome	33	0.0090133	sot03010:Ribosome	25	0.044684
	sot04626:Plant-pathogen interaction	24	0.0134597	sot00770:Pantothenate and CoA biosynthesis	6	0.047955
	sot00062:Fatty acid elongation	7	0.0149483
DS5 VS DS0	sot00480:Glutathione metabolism	25	1.84234e-08	sot03040:Spliceosome	40	9.00544e-14
	sot04016:MAPK signaling pathway - plant	30	8.08345e-06	sot04141:Protein processing in endoplasmic reticulum	37	5.34501e-09
	sot04626:Plant-pathogen interaction	32	2.47232e-05	sot03010:Ribosome	40	3.44179e-06
	sot00940:Phenylpropanoid biosynthesis	28	2.88283e-05	sot04120:Ubiquitin mediated proteolysis	16	1.68773e-05
	sot01100:Metabolic pathways	178	0.000105838	sot03013:Nucleocytoplasmic transport	15	0.00071355
	sot04075:Plant hormone signal transduction	30	0.00154262	sot00290:Valine, leucine and isoleucine biosynthesis	7	0.00187478
	sot00360:Phenylalanine metabolism	11	0.00284244	sot00660:C5-Branched dibasic acid metabolism	4	0.00526277
	sot03060:Protein export	9	0.00509254	sot00650:Butanoate metabolism	6	0.0117648
	sot01110:Biosynthesis of secondary metabolites	100	0.0168527	sot01230:Biosynthesis of amino acids	19	0.0375515
	sot04141:Protein processing in endoplasmic reticulum	22	0.0303881	sot03015:mRNA surveillance pathway	12	0.03952
	sot00062:Fatty acid elongation	6	0.0320308	sot00770:Pantothenate and CoA biosynthesis	6	0.0449272
	sot00900:Terpenoid backbone biosynthesis	8	0.0321547
DS6 VS DS0	sot00480:Glutathione metabolism	26	6.04165e-09	sot03040:Spliceosome	45	1.47414e-16
	sot01100:Metabolic pathways	196	3.52925e-08	sot04141:Protein processing in endoplasmic reticulum	46	1.43568e-13
	sot00940:Phenylpropanoid biosynthesis	30	5.43637e-06	sot03010:Ribosome	44	3.81228e-07
	sot04626:Plant-pathogen interaction	34	5.58471e-06	sot04120:Ubiquitin mediated proteolysis	18	1.77135e-06
	sot01110:Biosynthesis of secondary metabolites	120	6.2221e-06	sot03013:Nucleocytoplasmic transport	16	0.000421636
	sot04016:MAPK signaling pathway - plant	26	0.00055042	sot00290:Valine, leucine and isoleucine biosynthesis	7	0.00256971
	sot00360:Phenylalanine metabolism	11	0.00335165	sot00660:C5-Branched dibasic acid metabolism	4	0.00626666
	sot00062:Fatty acid elongation	8	0.00422297	sot03015:mRNA surveillance pathway	13	0.0428498
	sot03060:Protein export	8	0.0196936	sot00650:Butanoate metabolism	5	0.0496233
	sot00280:Valine, leucine and isoleucine degradation	9	0.040713
	sot00380:Tryptophan metabolism	9	0.0439519
DS7 VS DS0	sot04626:Plant-pathogen interaction	42	6.76475e-06	sot03040:Spliceosome	48	3.69181e-15
	sot04145:Phagosome	21	3.27226e-05	sot04141:Protein processing in endoplasmic reticulum	48	1.59491e-11
	sot04016:MAPK signaling pathway - plant	35	8.04645e-05	sot03010:Ribosome	57	5.17938e-10
	sot00480:Glutathione metabolism	23	0.000111835	sot04120:Ubiquitin mediated proteolysis	22	7.26488e-08
	sot01100:Metabolic pathways	244	0.000154998	sot03013:Nucleocytoplasmic transport	17	0.00123483
	sot00190:Oxidative phosphorylation	25	0.000300045	sot00290:Valine, leucine and isoleucine biosynthesis	7	0.00703646
	sot03060:Protein export	11	0.00429301	sot00660:C5-Branched dibasic acid metabolism	4	0.0110638
	sot00360:Phenylalanine metabolism	13	0.00437233	sot00770:Pantothenate and CoA biosynthesis	7	0.0320686
	sot04075:Plant hormone signal transduction	37	0.00473284	sot03015:mRNA surveillance pathway	14	0.0400172
	sot01040:Biosynthesis of unsaturated fatty acids	8	0.00506721
	sot01110:Biosynthesis of secondary metabolites	141	0.00636592
	sot00330:Arginine and proline metabolism	12	0.0120638
	sot00940:Phenylpropanoid biosynthesis	27	0.0131604
	sot00400:Phenylalanine, tyrosine and tryptophan biosynthesis	10	0.0171347
	sot00062:Fatty acid elongation	8	0.0238022
	sot00270:Cysteine and methionine metabolism	18	0.0246906
	sot00592:alpha-Linolenic acid metabolism	10	0.0333681
	sot01212:Fatty acid metabolism	13	0.034146

## Sheet: Table S6
Table S6. Functional enrichment of the KEGG pathways with the stage-specific DEGs between the latter and previous disease stages
	KEGG pathway enriched in up-regulated genes				KEGG pathway enriched in down-regulated genes
	Term	Count	PValue	FDR	Term	Count	PValue	FDR
DS1 VS DS0	sot00940:Phenylpropanoid biosynthesis	19	4.3122e-08	8.87751e-07	sot03015:mRNA surveillance pathway	5	0.0234015	0.93606
	sot01100:Metabolic pathways	77	4.33049e-08	8.87751e-07	sot03010:Ribosome	7	0.0244947	0.970729
	sot00195:Photosynthesis	12	4.52346e-07	6.18206e-06	sot03040:Spliceosome	5	0.0207171	0.977718
	sot01110:Biosynthesis of secondary metabolites	45	0.000361626	0.00370667
	sot00860:Porphyrin metabolism	6	0.00250577	0.0205473
	sot00196:Photosynthesis - antenna proteins	5	0.0035256	0.0240916
	sot00062:Fatty acid elongation	5	0.00480964	0.0281708
	sot04626:Plant-pathogen interaction	11	0.0206941	0.0941729
	sot04141:Protein processing in endoplasmic reticulum	11	0.0227918	0.0941729
	sot00480:Glutathione metabolism	7	0.022969	0.0941729
	sot00360:Phenylalanine metabolism	5	0.0331287	0.12348
DS2 VS DS1					sot04141:Protein processing in endoplasmic reticulum	4	0.00187076	0.0168369
DS3 VS DS2	sot01100:Metabolic pathways	111	5.38163e-10	3.98241e-08	sot04141:Protein processing in endoplasmic reticulum	20	2.29989e-11	1.05795e-09
	sot00480:Glutathione metabolism	18	1.90734e-08	7.05717e-07	sot00996:Biosynthesis of various alkaloids	3	0.00336828	0.0774705
	sot01110:Biosynthesis of secondary metabolites	64	8.04511e-05	0.00198446	sot00196:Photosynthesis - antenna proteins	4	0.00641083	0.0982994
	sot00400:Phenylalanine, tyrosine and tryptophan biosynthesis	8	0.000472525	0.00874171	sot00100:Steroid biosynthesis	4	0.0100893	0.116027
	sot04016:MAPK signaling pathway - plant	15	0.00286263	0.0423669
	sot00900:Terpenoid backbone biosynthesis	7	0.00976939	0.118884
	sot04626:Plant-pathogen interaction	15	0.0112458	0.118884
	sot00940:Phenylpropanoid biosynthesis	13	0.0133313	0.119169
	sot01230:Biosynthesis of amino acids	14	0.0144935	0.119169
	sot00020:Citrate cycle (TCA cycle)	6	0.0236148	0.17475
	sot04075:Plant hormone signal transduction	15	0.0331826	0.223228
DS4 VS DS3	sot01100:Metabolic pathways	18	0.00179614	0.0449036	sot04141:Protein processing in endoplasmic reticulum	8	0.000242806	0.00728418
	sot00460:Cyanoamino acid metabolism	3	0.0125144	0.15643	sot00920:Sulfur metabolism	3	0.0165684	0.214872
	sot00940:Phenylpropanoid biosynthesis	4	0.0437167	0.269289	sot00480:Glutathione metabolism	4	0.0214872	0.214872
	sot01230:Biosynthesis of amino acids	4	0.0496309	0.269289
DS5 VS DS4					sot01100:Metabolic pathways	45	1.79796e-06	9.52919e-05
					sot01110:Biosynthesis of secondary metabolites	29	0.000190134	0.00503855
					sot00670:One carbon pool by folate	4	0.000737599	0.0130309
					sot00940:Phenylpropanoid biosynthesis	9	0.00113924	0.0150949
					sot01230:Biosynthesis of amino acids	9	0.00253772	0.0268998
					sot01200:Carbon metabolism	8	0.0260457	0.230071
					sot00051:Fructose and mannose metabolism	4	0.0328566	0.248771
DS6 VS DS5					sot04141:Protein processing in endoplasmic reticulum	6	0.000135991	0.00231185
DS7 VS DS6	sot04145:Phagosome	10	0.000214677	0.0148127	sot04626:Plant-pathogen interaction	15	9.13549e-07	4.47639e-05
	sot00330:Arginine and proline metabolism	8	0.000541016	0.0186651	sot04141:Protein processing in endoplasmic reticulum	9	0.00987677	0.241981
	sot04016:MAPK signaling pathway - plant	14	0.00101653	0.0216683	sot04016:MAPK signaling pathway - plant	7	0.0405487	0.565227
	sot01100:Metabolic pathways	76	0.00125613	0.0216683	sot04075:Plant hormone signal transduction	8	0.0429733	0.565227
	sot00270:Cysteine and methionine metabolism	10	0.00215551	0.0297461	sot00062:Fatty acid elongation	3	0.0487386	0.565227
	sot04075:Plant hormone signal transduction	15	0.00520098	0.0598113	sot03010:Ribosome	9	0.0492115	0.565227
	sot00190:Oxidative phosphorylation	9	0.0138594	0.123301
	sot00360:Phenylalanine metabolism	6	0.0142958	0.123301
	sot00052:Galactose metabolism	5	0.0393138	0.280139
	sot01110:Biosynthesis of secondary metabolites	43	0.0405998	0.280139

## Sheet: Table S7
Table S7. Functional enrichment of the GO terms and KEGG pathways with the coexpression genes in 17 network modules
	Number of hub genes	Enriched genes in top 10 GO terms						Enriched genes in KEGG pathway
		Biological Process		Molecular Function		Cellular Components
		Term	Count	Term	Count	Term	Count	Term	Count	PValue	FDR
Module1	81	GO:0010467~gene expression	155	GO:1901363~heterocyclic compound binding	233	GO:1990904~ribonucleoprotein complex	78	sot03040:Spliceosome	41	3.71e-19	2.52e-17
		GO:0016070~RNA metabolic process	111	GO:0097159~organic cyclic compound binding	233	GO:0030529~intracellular ribonucleoprotein complex	75	sot03008:Ribosome biogenesis in eukaryotes	16	4.49e-07	1.53e-05
		GO:0034645~cellular macromolecule biosynthetic process	93	GO:0003676~nucleic acid binding	158	GO:0005829~cytosol	67	sot03010:Ribosome	27	0.000977	0.0174468
		GO:0006396~RNA processing	65	GO:0003723~RNA binding	114	GO:0005730~nucleolus	31	sot04141:Protein processing in endoplasmic reticulum	21	0.00102628	0.0174468
		GO:0044085~cellular component biogenesis	64	GO:0035639~purine ribonucleoside triphosphate binding	76	GO:0005840~ribosome	29	sot03013:Nucleocytoplasmic transport	12	0.00185047	0.0251664
		GO:0010468~regulation of gene expression	60	GO:0016462~pyrophosphatase activity	44	GO:0005654~nucleoplasm	27	sot00290:Valine, leucine and isoleucine biosynthesis	5	0.0173774	0.0396944
		GO:1901566~organonitrogen compound biosynthetic process	57	GO:0016818~hydrolase activity, acting on acid anhydrides, in phosphorus-containing anhydrides	44	GO:0044451~nucleoplasm part	26	sot03015:mRNA surveillance pathway	10	0.0336596	0.0421265
		GO:0016071~mRNA metabolic process	47	GO:0016746~transferase activity, transferring acyl groups	44	GO:0005681~spliceosomal complex	25
		GO:0043603~cellular amide metabolic process	43	GO:0017111~nucleoside-triphosphatase activity	42	GO:0044445~cytosolic part	24
		GO:0009628~response to abiotic stimulus	42	GO:0005198~structural molecule activity	33	GO:0044391~ribosomal subunit	24
Module2	19	GO:1901566~organonitrogen compound biosynthetic process	20	GO:0003735~structural constituent of ribosome	17	GO:0003735~structural constituent of ribosome	17	sot03010:Ribosome	17	3.64e-08	1.46e-06
		GO:0034645~cellular macromolecule biosynthetic process	20	GO:0046982~protein heterodimerization activity	6	GO:0005198~structural molecule activity	17	sot04120:Ubiquitin mediated proteolysis	7	0.00216561	0.0433122
		GO:0043603~cellular amide metabolic process	19	GO:0070180~large ribosomal subunit rRNA binding	3	GO:0046982~protein heterodimerization activity	6
		GO:0006412~translation	18			GO:0046983~protein dimerization activity	6
		GO:0043043~peptide biosynthetic process	18			GO:0070180~large ribosomal subunit rRNA binding	3
		GO:0043604~amide biosynthetic process	18			GO:0019843~rRNA binding	3
		GO:0006518~peptide metabolic process	18			GO:0015301~anion:anion antiporter activity	2
		GO:0006325~chromatin organization	5
		GO:0006334~nucleosome assembly	4
		GO:0031497~chromatin assembly	4
Module3	5	GO:0015986~ATP synthesis coupled proton transport	2	GO:0022890~inorganic cation transmembrane transporter activity	3	GO:0005789~endoplasmic reticulum membrane	3
		GO:0015985~energy coupled proton transport, down electrochemical gradient	2	GO:0008324~cation transmembrane transporter activity	3	GO:0042175~nuclear outer membrane-endoplasmic reticulum membrane network	3
		GO:0006754~ATP biosynthetic process	2	GO:0016887~ATPase activity	3	GO:0044432~endoplasmic reticulum part	3
		GO:0009145~purine nucleoside triphosphate biosynthetic process	2			GO:0045259~proton-transporting ATP synthase complex	2
		GO:0009206~purine ribonucleoside triphosphate biosynthetic process	2			GO:0030176~integral component of endoplasmic reticulum membrane	2
		GO:0009201~ribonucleoside triphosphate biosynthetic process	2			GO:0031227~intrinsic component of endoplasmic reticulum membrane	2
		GO:0006818~hydrogen transport	2			GO:0016469~proton-transporting two-sector ATPase complex	2
		GO:0015992~proton transport	2
		GO:0009142~nucleoside triphosphate biosynthetic process	2
		GO:1902600~hydrogen ion transmembrane transport	2
Module4	60	GO:0006464~cellular protein modification process	24	GO:0003677~DNA binding	37	GO:0005783~endoplasmic reticulum	11	sot01200:Carbon metabolism	10	0.0113158	0.797554
		GO:0036211~protein modification process	24	GO:0003700~transcription factor activity, sequence-specific DNA binding	29	GO:0005789~endoplasmic reticulum membrane	9	sot04016:MAPK signaling pathway - plant	8	0.0218508	0.797554
		GO:0044265~cellular macromolecule catabolic process	15	GO:0001071~nucleic acid binding transcription factor activity	29	GO:0042175~nuclear outer membrane-endoplasmic reticulum membrane network	9	sot00620:Pyruvate metabolism	5	0.0319385	0.972405
		GO:0006508~proteolysis	15	GO:0043565~sequence-specific DNA binding	25	GO:0044432~endoplasmic reticulum part	9	sot00900:Terpenoid backbone biosynthesis	4	0.0332825	0.972405
		GO:0009057~macromolecule catabolic process	15	GO:0004842~ubiquitin-protein transferase activity	11	GO:0005773~vacuole	9
		GO:0051603~proteolysis involved in cellular protein catabolic process	13	GO:0019787~ubiquitin-like protein transferase activity	11	GO:0005774~vacuolar membrane	6
		GO:0044257~cellular protein catabolic process	13	GO:0042578~phosphoric ester hydrolase activity	9	GO:0044437~vacuolar part	6
		GO:0030163~protein catabolic process	13	GO:0044212~transcription regulatory region DNA binding	9	GO:0009705~plant-type vacuole membrane	3
		GO:0044712~single-organism catabolic process	13	GO:0000975~regulatory region DNA binding	9
		GO:0019637~organophosphate metabolic process	13	GO:0000976~transcription regulatory region sequence-specific DNA binding	9
Module5	5	GO:0044085~cellular component biogenesis	4	GO:0003677~DNA binding	5
		GO:0016050~vesicle organization	2
Module6	4	GO:0022607~cellular component assembly	4	GO:0046982~protein heterodimerization activity	2	GO:0000786~nucleosome	2
		GO:0044085~cellular component biogenesis	4			GO:0044815~DNA packaging complex	2
		GO:0034622~cellular macromolecular complex assembly	3			GO:0010008~endosome membrane	2
		GO:0006334~nucleosome assembly	2			GO:0044440~endosomal part	2
		GO:0031497~chromatin assembly	2			GO:0032993~protein-DNA complex	2
		GO:0006333~chromatin assembly or disassembly	2
		GO:0065003~macromolecular complex assembly	3
		GO:0006323~DNA packaging	2
		GO:0034728~nucleosome organization	2
		GO:0002181~cytoplasmic translation	2
Module7	7	GO:1901566~organonitrogen compound biosynthetic process	5	GO:0046872~metal ion binding	11	GO:0005773~vacuole	4
		GO:0072521~purine-containing compound metabolic process	3	GO:0043169~cation binding	11	GO:0005774~vacuolar membrane	3
		GO:0019693~ribose phosphate metabolic process	3	GO:0008270~zinc ion binding	4	GO:0044437~vacuolar part	3
		GO:0009259~ribonucleotide metabolic process	3
		GO:0009168~purine ribonucleoside monophosphate biosynthetic process	2
		GO:0009167~purine ribonucleoside monophosphate metabolic process	3
		GO:0009161~ribonucleoside monophosphate metabolic process	3
		GO:0009150~purine ribonucleotide metabolic process	3
		GO:0009127~purine nucleoside monophosphate biosynthetic process	2
		GO:0009126~purine nucleoside monophosphate metabolic process	3
Module8	48	GO:0006952~defense response	17	GO:0003700~transcription factor activity, sequence-specific DNA binding	23	GO:0005829~cytosol	24	sot04075:Plant hormone signal transduction	11	0.00672142	0.0337272
		GO:0009628~response to abiotic stimulus	12	GO:0001071~nucleic acid binding transcription factor activity	23	GO:0031226~intrinsic component of plasma membrane	8	sot04016:MAPK signaling pathway - plant	7	0.00804218	0.0410007
		GO:0045893~positive regulation of transcription, DNA-templated	9	GO:0043565~sequence-specific DNA binding	14	GO:0046658~anchored component of plasma membrane	7
		GO:1903508~positive regulation of nucleic acid-templated transcription	9	GO:0030234~enzyme regulator activity	12	GO:0031225~anchored component of membrane	7
		GO:1902680~positive regulation of RNA biosynthetic process	9	GO:0098772~molecular function regulator	12	GO:0055044~symplast	7
		GO:0051254~positive regulation of RNA metabolic process	9	GO:0004857~enzyme inhibitor activity	10	GO:0009506~plasmodesma	7
		GO:0045935~positive regulation of nucleobase-containing compound metabolic process	9	GO:0030414~peptidase inhibitor activity	8	GO:0005911~cell-cell junction	7
		GO:0010557~positive regulation of macromolecule biosynthetic process	9	GO:0004866~endopeptidase inhibitor activity	8	GO:0030054~cell junction	7
		GO:0010628~positive regulation of gene expression	9	GO:0061135~endopeptidase regulator activity	8	GO:0034663~endoplasmic reticulum chaperone complex	2
		GO:0031328~positive regulation of cellular biosynthetic process	9	GO:0061134~peptidase regulator activity	8
Module9	34	GO:1901566~organonitrogen compound biosynthetic process	17	GO:0003677~DNA binding	27	GO:0000786~nucleosome	19	sot01100:Metabolic pathways	42	0.0119121	0.0370607
		GO:0006518~peptide metabolic process	14	GO:0046983~protein dimerization activity	21	GO:0005576~extracellular region	16	sot03010:Ribosome	12	0.00474226	0.0370607
		GO:0043603~cellular amide metabolic process	14	GO:0005198~structural molecule activity	18	GO:0005840~ribosome	8	sot00940:Phenylpropanoid biosynthesis	8	0.0121862	0.0370607
		GO:0006325~chromatin organization	13	GO:0046982~protein heterodimerization activity	17	GO:0022625~cytosolic large ribosomal subunit	7	sot00190:Oxidative phosphorylation	7	0.00709899	0.0370607
		GO:0051276~chromosome organization	13	GO:0003735~structural constituent of ribosome	14	GO:0005747~mitochondrial respiratory chain complex I	6	sot00010:Glycolysis / Gluconeogenesis	5	0.0419399	0.917727
		GO:0006979~response to oxidative stress	9	GO:0004601~peroxidase activity	9	GO:0005743~mitochondrial inner membrane	5
		GO:0071554~cell wall organization or biogenesis	9	GO:0016684~oxidoreductase activity, acting on peroxide as acceptor	9	GO:0022627~cytosolic small ribosomal subunit	4
		GO:0071669~plant-type cell wall organization or biogenesis	7	GO:0016209~antioxidant activity	9	GO:0070469~respiratory chain	3
		GO:0031327~negative regulation of cellular biosynthetic process	7	GO:0016651~oxidoreductase activity, acting on NAD(P)H	6
		GO:0009890~negative regulation of biosynthetic process	7	GO:0016679~oxidoreductase activity, acting on diphenols and related substances as donors	4
Module10	16	GO:0019438~aromatic compound biosynthetic process	15	GO:0003676~nucleic acid binding	18	GO:0005615~extracellular space	3	sot00996:Biosynthesis of various alkaloids	4	2.29e-06	3.9e-05
		GO:0018130~heterocycle biosynthetic process	13	GO:0003677~DNA binding	14	GO:0044421~extracellular region part	3
		GO:2000112~regulation of cellular macromolecule biosynthetic process	12	GO:0001071~nucleic acid binding transcription factor activity	10
		GO:0010556~regulation of macromolecule biosynthetic process	12	GO:0003700~transcription factor activity, sequence-specific DNA binding	10
		GO:0010468~regulation of gene expression	12	GO:0000175~3'-5'-exoribonuclease activity	2
		GO:0006355~regulation of transcription, DNA-templated	11	GO:0016896~exoribonuclease activity, producing 5'-phosphomonoesters	2
		GO:2001141~regulation of RNA biosynthetic process	11	GO:0004532~exoribonuclease activity	2
		GO:1903506~regulation of nucleic acid-templated transcription	11
		GO:0051252~regulation of RNA metabolic process	11
		GO:0019219~regulation of nucleobase-containing compound metabolic process	11
Module11	12	GO:0010467~gene expression	48	GO:0003735~structural constituent of ribosome	41	GO:0005840~ribosome	41	sot03010:Ribosome	41	1.73e-34	5.03e-33
		GO:0034645~cellular macromolecule biosynthetic process	46	GO:0005198~structural molecule activity	41	GO:0030529~intracellular ribonucleoprotein complex	41	sot04120:Ubiquitin mediated proteolysis	6	0.0239334	0.0470349
		GO:0006412~translation	41	GO:0003676~nucleic acid binding	24	GO:1990904~ribonucleoprotein complex	41
		GO:0043043~peptide biosynthetic process	41	GO:0003723~RNA binding	19	GO:0005829~cytosol	35
		GO:0043604~amide biosynthetic process	41	GO:0030060~L-malate dehydrogenase activity	2	GO:0044391~ribosomal subunit	31
		GO:0006518~peptide metabolic process	41	GO:0031386~protein tag	2	GO:0044445~cytosolic part	30
		GO:0043603~cellular amide metabolic process	41	GO:0016615~malate dehydrogenase activity	2	GO:0022626~cytosolic ribosome	29
		GO:1901566~organonitrogen compound biosynthetic process	41			GO:0022625~cytosolic large ribosomal subunit	18
		GO:0044085~cellular component biogenesis	11			GO:0015934~large ribosomal subunit	18
		GO:0042254~ribosome biogenesis	9			GO:0015935~small ribosomal subunit	13
Module13	52	GO:0022607~cellular component assembly	12	GO:0001071~nucleic acid binding transcription factor activity	18	GO:0005615~extracellular space	4	sot01100:Metabolic pathways	38	0.0365868	1
		GO:0065003~macromolecular complex assembly	11	GO:0003700~transcription factor activity, sequence-specific DNA binding	18	GO:0044421~extracellular region part	4	sot00480:Glutathione metabolism	5	0.0436567	1
		GO:0043933~macromolecular complex subunit organization	11	GO:0043565~sequence-specific DNA binding	13			sot02010:ABC transporters	3	0.0430336	1
		GO:0044255~cellular lipid metabolic process	11	GO:0020037~heme binding	12
		GO:0034622~cellular macromolecular complex assembly	10	GO:1990837~sequence-specific double-stranded DNA binding	9
		GO:0070271~protein complex biogenesis	7	GO:0044212~transcription regulatory region DNA binding	8
		GO:0006461~protein complex assembly	7	GO:0001067~regulatory region nucleic acid binding	8
		GO:0071822~protein complex subunit organization	7	GO:0000975~regulatory region DNA binding	8
		GO:0006790~sulfur compound metabolic process	7	GO:0000976~transcription regulatory region sequence-specific DNA binding	8
		GO:0090407~organophosphate biosynthetic process	7	GO:0016765~transferase activity, transferring alkyl or aryl (other than methyl) groups	6
Module14	16	GO:0019438~aromatic compound biosynthetic process	11	GO:0003676~nucleic acid binding	17	GO:0044427~chromosomal part	5
		GO:0044085~cellular component biogenesis	10	GO:0003677~DNA binding	15	GO:0005694~chromosome	5
		GO:0097659~nucleic acid-templated transcription	10	GO:0046983~protein dimerization activity	8	GO:0000786~nucleosome	4
		GO:0032774~RNA biosynthetic process	10	GO:0043565~sequence-specific DNA binding	7	GO:0044815~DNA packaging complex	4
		GO:0022607~cellular component assembly	8	GO:0046982~protein heterodimerization activity	4	GO:0032993~protein-DNA complex	4
		GO:0051276~chromosome organization	6	GO:0000975~regulatory region DNA binding	4	GO:0000785~chromatin	4
		GO:0006325~chromatin organization	5	GO:0001067~regulatory region nucleic acid binding	4	GO:0009521~photosystem	4
		GO:0022402~cell cycle process	5	GO:0044212~transcription regulatory region DNA binding	4	GO:0009522~photosystem I	3
		GO:0007049~cell cycle	5	GO:0000976~transcription regulatory region sequence-specific DNA binding	4	GO:0005880~nuclear microtubule	2
		GO:0006334~nucleosome assembly	4	GO:0008017~microtubule binding	3
Module15	31	GO:0034645~cellular macromolecule biosynthetic process	24	GO:0003735~structural constituent of ribosome	11	GO:0005829~cytosol	16	sot03010:Ribosome	11	0.00174971	0.0387367
		GO:1901566~organonitrogen compound biosynthetic process	19	GO:0005198~structural molecule activity	11	GO:1990904~ribonucleoprotein complex	14
		GO:0043603~cellular amide metabolic process	17	GO:0016746~transferase activity, transferring acyl groups	9	GO:0030529~intracellular ribonucleoprotein complex	13
		GO:0006464~cellular protein modification process	16	GO:0008270~zinc ion binding	9	GO:0005783~endoplasmic reticulum	12
		GO:0036211~protein modification process	16	GO:0016755~transferase activity, transferring amino-acyl groups	3	GO:0005840~ribosome	11
		GO:0006518~peptide metabolic process	14	GO:0042277~peptide binding	3	GO:0022626~cytosolic ribosome	7
		GO:0043604~amide biosynthetic process	12	GO:0033218~amide binding	3	GO:0044445~cytosolic part	7
		GO:0006412~translation	11	GO:0019888~protein phosphatase regulator activity	3	GO:0044391~ribosomal subunit	7
		GO:0043043~peptide biosynthetic process	11	GO:0019208~phosphatase regulator activity	3	GO:0022625~cytosolic large ribosomal subunit	5
		GO:0051641~cellular localization	10	GO:0003839~gamma-glutamylcyclotransferase activity	2	GO:0015934~large ribosomal subunit	5
Module16	43	GO:0010467~gene expression	44	GO:0003676~nucleic acid binding	38	GO:1990904~ribonucleoprotein complex	25	sot03010:Ribosome	16	5.11e-06	0.00021
		GO:0034645~cellular macromolecule biosynthetic process	37	GO:0003723~RNA binding	26	GO:0005829~cytosol	23
		GO:1901566~organonitrogen compound biosynthetic process	24	GO:0005198~structural molecule activity	19	GO:0030529~intracellular ribonucleoprotein complex	22
		GO:0043603~cellular amide metabolic process	23	GO:0003735~structural constituent of ribosome	16	GO:0005840~ribosome	17
		GO:0006412~translation	22	GO:0017111~nucleoside-triphosphatase activity	14	GO:0022626~cytosolic ribosome	13
		GO:0043043~peptide biosynthetic process	22	GO:0016462~pyrophosphatase activity	14	GO:0044445~cytosolic part	13
		GO:0043604~amide biosynthetic process	22	GO:0016818~hydrolase activity, acting on acid anhydrides, in phosphorus-containing anhydrides	14	GO:0044391~ribosomal subunit	13
		GO:0006518~peptide metabolic process	22	GO:0016817~hydrolase activity, acting on acid anhydrides	14	GO:0022625~cytosolic large ribosomal subunit	8
		GO:0044085~cellular component biogenesis	17	GO:0003729~mRNA binding	8	GO:0015934~large ribosomal subunit	8
		GO:0033036~macromolecule localization	15	GO:0044877~macromolecular complex binding	7	GO:0022627~cytosolic small ribosomal subunit	5
Module17	28	GO:0019752~carboxylic acid metabolic process	10	GO:0016746~transferase activity, transferring acyl groups	8	GO:0005829~cytosol	9	sot00900:Terpenoid backbone biosynthesis	4	0.010392	0.032016
		GO:0043436~oxoacid metabolic process	10	GO:0046912~transferase activity, transferring acyl groups, acyl groups converted into alkyl on transfer	3			sot01100:Metabolic pathways	26	0.0178791	0.032016
		GO:0006082~organic acid metabolic process	10	GO:0016717~oxidoreductase activity, acting on paired donors, with oxidation of a pair of donors resulting in the reduction of molecular oxygen to two molecules of water	3			sot01110:Biosynthesis of secondary metabolites	17	0.0308377	0.05527
		GO:0044712~single-organism catabolic process	8	GO:0045548~phenylalanine ammonia-lyase activity	2			sot00620:Pyruvate metabolism	4	0.0389199	0.05527
		GO:0006790~sulfur compound metabolic process	7	GO:0016841~ammonia-lyase activity	2			sot00860:Porphyrin metabolism	3	0.0391596	0.05527
		GO:0051186~cofactor metabolic process	7					sot00360:Phenylalanine metabolism	3	0.0439969	0.0796836
		GO:0009607~response to biotic stimulus	6					sot00240:Pyrimidine metabolism	3	0.0439969	0.0796836
		GO:0032787~monocarboxylic acid metabolic process	6
		GO:0098542~defense response to other organism	5
		GO:0043207~response to external biotic stimulus	5

## Sheet: Table S8
Table S8. List of DEGs in the major QTL regions that confer resistance against S. endobioticum infection.
QTL Locations	GeneID	Chomosome	Gene region start	Gene region end	Functions
ST4.03ch01_70000000_78000000	PGSC0003DMG400038230	ST4.03ch01	71847600	71847956	(+)-neomenthol dehydrogenase
ST4.03ch11_1260000_5000000	PGSC0003DMG400015678	ST4.03ch11	1590553	1593526	10-hydroxygeraniol oxidoreductase
ST4.03ch11_1260000_5000000	PGSC0003DMG400016221	ST4.03ch11	2691010	2692575	14-3-3 16R
ST4.03ch11_1260000_5000000	PGSC0003DMG401016141	ST4.03ch11	2429117	2433758	14-3-3 protein
ST4.03ch01_70000000_78000000	PGSC0003DMG401000007	ST4.03ch01	71360200	71361420	1-acylglycerophosphocholine O-acyltransferase
ST4.03ch09_55000000_61500000	PGSC0003DMG400017246	ST4.03ch09	56079326	56081254	1-aminocyclopropane-1-carboxylate oxidase homolog
ST4.03ch01_70000000_78000000	PGSC0003DMG400000193	ST4.03ch01	72662888	72665831	1-aminocyclopropane-1-carboxylate synthase 2
ST4.03ch11_1260000_5000000	PGSC0003DMG400016120	ST4.03ch11	2114554	2119953	1-deoxy-D-xylulose 5-phosphate synthase 2
ST4.03ch09_55000000_61500000	PGSC0003DMG400024449	ST4.03ch09	57068715	57073985	26S proteasome subunit
ST4.03ch05_49200000_51160000	PGSC0003DMG400023519	ST4.03ch05	50395499	50402243	2-oxoglutarate dehydrogenase
ST4.03ch09_55000000_61500000	PGSC0003DMG400029618	ST4.03ch09	58286615	58291622	3-ketoacyl CoA thiolase 2
ST4.03ch01_70000000_78000000	PGSC0003DMG400026006	ST4.03ch01	70510274	70516740	3-phosphoshikimate 1-carboxyvinyltransferase, chloroplastic
ST4.03ch01_70000000_78000000	PGSC0003DMG400003291	ST4.03ch01	74357109	74359338	40S ribosomal protein S20
ST4.03ch12_48500000_51500000	PGSC0003DMG400014466	ST4.03ch12	49327867	49340023	4-coumarate--CoA ligase 2
ST4.03ch09_55000000_61500000	PGSC0003DMG400031295	ST4.03ch09	58922352	58924270	4F5 protein family protein
ST4.03ch09_55000000_61500000	PGSC0003DMG400029659	ST4.03ch09	58657642	58660281	60S ribosomal protein L13a
ST4.03ch01_70000000_78000000	PGSC0003DMG400024723	ST4.03ch01	77632309	77635100	60S ribosomal protein L18
ST4.03ch01_70000000_78000000	PGSC0003DMG400024719	ST4.03ch01	77556668	77558665	60S ribosomal protein L22
ST4.03ch11_1260000_5000000	PGSC0003DMG400007429	ST4.03ch11	3537396	3542793	60S ribosomal protein L38
ST4.03ch11_1260000_5000000	PGSC0003DMG400016242	ST4.03ch11	3072231	3080402	Acetolactate synthase
ST4.03ch01_70000000_78000000	PGSC0003DMG400000025	ST4.03ch01	71916272	71921680	Acetyl-coenzyme A carboxylase carboxyl transferase alpha
ST4.03ch09_55000000_61500000	PGSC0003DMG400017171	ST4.03ch09	56403395	56406923	Actin depolymerizing factor 6
ST4.03ch11_1260000_5000000	PGSC0003DMG400016247	ST4.03ch11	3215749	3220139	Acyl-[acyl-carrier-protein] desaturase, chloroplastic
ST4.03ch01_70000000_78000000	PGSC0003DMG400000037	ST4.03ch01	72091626	72093961	Acyl-CoA thioesterase
ST4.03ch09_55000000_61500000	PGSC0003DMG400006101	ST4.03ch09	55086801	55089656	Acyltransferase
ST4.03ch09_55000000_61500000	PGSC0003DMG400021628	ST4.03ch09	61152083	61154156	Adhesive/proline-rich protein
ST4.03ch11_33700000_35060000	PGSC0003DMG400013596	ST4.03ch11	34615686	34619192	ADP,ATP carrier protein
ST4.03ch01_70000000_78000000	PGSC0003DMG402024737	ST4.03ch01	76876597	76878243	Alpha-L-fucosidase 2
ST4.03ch05_49200000_51160000	PGSC0003DMG400023521	ST4.03ch05	50381593	50386036	Amino acid binding protein
ST4.03ch09_55000000_61500000	PGSC0003DMG400001508	ST4.03ch09	57134278	57135579	Ammonium transporter 1 member 1
ST4.03ch01_70000000_78000000	PGSC0003DMG400000190	ST4.03ch01	72609101	72615070	Angustifolia
ST4.03ch05_49200000_51160000	PGSC0003DMG400023410	ST4.03ch05	50670398	50676166	Ankyrin repeat protein
ST4.03ch11_1260000_5000000	PGSC0003DMG400016121	ST4.03ch11	2143776	2145342	Anthocyanidine rhamnosyl-transferase
ST4.03ch11_1260000_5000000	PGSC0003DMG400016122	ST4.03ch11	2150447	2152012	Anthocyanidine rhamnosyl-transferase
ST4.03ch09_55000000_61500000	PGSC0003DMG400024362	ST4.03ch09	59496524	59499993	Anthranilate N-benzoyltransferase protein
ST4.03ch05_49200000_51160000	PGSC0003DMG402023504	ST4.03ch05	50636730	50640659	Arginine/serine-rich splicing factor
ST4.03ch08_44000000_47000000	PGSC0003DMG400029551	ST4.03ch08	44883907	44889671	Arginine/serine-rich splicing factor
ST4.03ch08_44000000_47000000	PGSC0003DMG400014779	ST4.03ch08	44084491	44086613	Aromatic amino acid decarboxylase 1A
ST4.03ch01_70000000_78000000	PGSC0003DMG400000231	ST4.03ch01	73543391	73545202	Aspartic proteinase nepenthesin-1
ST4.03ch09_55000000_61500000	PGSC0003DMG400017255	ST4.03ch09	55906712	55907293	ATBET12
ST4.03ch01_70000000_78000000	PGSC0003DMG400000185	ST4.03ch01	72503324	72505150	ATP binding protein
ST4.03ch01_70000000_78000000	PGSC0003DMG400000243	ST4.03ch01	73803456	73805018	ATP binding protein
ST4.03ch01_70000000_78000000	PGSC0003DMG400022111	ST4.03ch01	76534558	76536633	ATP/GTP/Ca++ binding protein
ST4.03ch05_49200000_51160000	PGSC0003DMG400023393	ST4.03ch05	50942194	50945204	ATPase inhibitor
ST4.03ch05_49200000_51160000	PGSC0003DMG400023506	ST4.03ch05	50606922	50609932	ATP-binding cassette transporter
ST4.03ch12_48500000_51500000	PGSC0003DMG402014476	ST4.03ch12	48732157	48738795	ATP-dependent Clp protease ATP-binding subunit clpA homolog CD4B, chloroplastic
ST4.03ch11_1260000_5000000	PGSC0003DMG400016218	ST4.03ch11	2566545	2575125	ATP-dependent RNA helicase
ST4.03ch11_1260000_5000000	PGSC0003DMG401031064	ST4.03ch11	3970210	3974047	AtRab GTP-binding protein
ST4.03ch11_1260000_5000000	PGSC0003DMG400016201	ST4.03ch11	2296654	2302522	Auxin growth promotor protein
ST4.03ch01_70000000_78000000	PGSC0003DMG402019457	ST4.03ch01	75027139	75030351	Auxin/indole-3-acetic acid 3
ST4.03ch01_70000000_78000000	PGSC0003DMG400026010	ST4.03ch01	70355500	70356465	Auxin-induced protein X10A
ST4.03ch12_48500000_51500000	PGSC0003DMG400026443	ST4.03ch12	51060020	51060871	Avr9/Cf-9 rapidly elicited protein 146
ST4.03ch11_1260000_5000000	PGSC0003DMG400016149	ST4.03ch11	2648740	2649496	Avr9/Cf-9 rapidly elicited protein 75
ST4.03ch09_55000000_61500000	PGSC0003DMG400006089	ST4.03ch09	55235681	55239863	Basic helix-loop-helix protein BHLH3
ST4.03ch01_70000000_78000000	PGSC0003DMG400000079	ST4.03ch01	72843419	72848705	BCL-2-associated athanogene 6
ST4.03ch01_70000000_78000000	PGSC0003DMG400026022	ST4.03ch01	70112674	70117387	Beta expansin 1
ST4.03ch08_44000000_47000000	PGSC0003DMG400029547	ST4.03ch08	44819551	44824719	Beta-1,3-galactosyltransferase sqv-2
ST4.03ch09_55000000_61500000	PGSC0003DMG400001549	ST4.03ch09	57420528	57423450	Beta-amylase
ST4.03ch05_49200000_51160000	PGSC0003DMG400023505	ST4.03ch05	50613212	50614396	Blue copper protein
ST4.03ch01_70000000_78000000	PGSC0003DMG401000056	ST4.03ch01	72528203	72531980	BRASSINOSTEROID INSENSITIVE 1-associated receptor kinase 1
ST4.03ch01_70000000_78000000	PGSC0003DMG400019455	ST4.03ch01	75058445	75064475	BZIP transcription factor
ST4.03ch01_70000000_78000000	PGSC0003DMG400019432	ST4.03ch01	75084766	75089039	Calcium ion binding protein
ST4.03ch01_70000000_78000000	PGSC0003DMG400000123	ST4.03ch01	73762824	73767731	Calcium-transporting ATPase, endoplasmic reticulum-type
ST4.03ch01_70000000_78000000	PGSC0003DMG400012768	ST4.03ch01	70921191	70922159	Carnitine racemase
ST4.03ch08_44000000_47000000	PGSC0003DMG400029575	ST4.03ch08	45630872	45632817	Catechol oxidase B, chloroplastic
ST4.03ch09_55000000_61500000	PGSC0003DMG400006083	ST4.03ch09	55141943	55143603	CBL-interacting protein kinase 20
ST4.03ch01_70000000_78000000	PGSC0003DMG400027773	ST4.03ch01	70996061	71003680	Cell division protein ftsy
ST4.03ch01_70000000_78000000	PGSC0003DMG401028572	ST4.03ch01	76271798	76273677	Chaperonin containing t-complex protein 1, epsilon subunit, tcpe
ST4.03ch09_55000000_61500000	PGSC0003DMG400021602	ST4.03ch09	61360398	61361921	Chitinase
ST4.03ch01_70000000_78000000	PGSC0003DMG400024753	ST4.03ch01	77329843	77331651	Chloroplast-targeted copper chaperone
ST4.03ch01_70000000_78000000	PGSC0003DMG400028581	ST4.03ch01	76432065	76434200	Chloroplast-targeted copper chaperone
ST4.03ch11_1260000_5000000	PGSC0003DMG400016215	ST4.03ch11	2519774	2521038	Clathrin assembly protein
ST4.03ch01_70000000_78000000	PGSC0003DMG400000075	ST4.03ch01	72810610	72813885	Conserved gene of unknown function
ST4.03ch01_70000000_78000000	PGSC0003DMG400000119	ST4.03ch01	73635123	73639570	Conserved gene of unknown function
ST4.03ch01_70000000_78000000	PGSC0003DMG400000172	ST4.03ch01	72204684	72211621	Conserved gene of unknown function
ST4.03ch01_70000000_78000000	PGSC0003DMG400000181	ST4.03ch01	72407458	72415128	Conserved gene of unknown function
ST4.03ch01_70000000_78000000	PGSC0003DMG400000203	ST4.03ch01	73012682	73015424	Conserved gene of unknown function
ST4.03ch01_70000000_78000000	PGSC0003DMG400000208	ST4.03ch01	73107488	73107928	Conserved gene of unknown function
ST4.03ch01_70000000_78000000	PGSC0003DMG400000215	ST4.03ch01	73262565	73265101	Conserved gene of unknown function
ST4.03ch01_70000000_78000000	PGSC0003DMG400000230	ST4.03ch01	73533828	73537643	Conserved gene of unknown function
ST4.03ch01_70000000_78000000	PGSC0003DMG400019429	ST4.03ch01	75181871	75183784	Conserved gene of unknown function
ST4.03ch01_70000000_78000000	PGSC0003DMG400024769	ST4.03ch01	77676681	77682541	Conserved gene of unknown function
ST4.03ch01_70000000_78000000	PGSC0003DMG400024770	ST4.03ch01	77689291	77691497	Conserved gene of unknown function
ST4.03ch01_70000000_78000000	PGSC0003DMG400024771	ST4.03ch01	77698438	77703117	Conserved gene of unknown function
ST4.03ch01_70000000_78000000	PGSC0003DMG400025957	ST4.03ch01	70563912	70566970	Conserved gene of unknown function
ST4.03ch01_70000000_78000000	PGSC0003DMG400025977	ST4.03ch01	70018345	70024851	Conserved gene of unknown function
ST4.03ch01_70000000_78000000	PGSC0003DMG400027517	ST4.03ch01	74883633	74888964	Conserved gene of unknown function
ST4.03ch01_70000000_78000000	PGSC0003DMG400027524	ST4.03ch01	74687800	74695631	Conserved gene of unknown function
ST4.03ch01_70000000_78000000	PGSC0003DMG400027781	ST4.03ch01	71009381	71010087	Conserved gene of unknown function
ST4.03ch01_70000000_78000000	PGSC0003DMG400028568	ST4.03ch01	76229897	76231118	Conserved gene of unknown function
ST4.03ch01_70000000_78000000	PGSC0003DMG401000083	ST4.03ch01	72986104	72987694	Conserved gene of unknown function
ST4.03ch01_70000000_78000000	PGSC0003DMG401022455	ST4.03ch01	75853078	75860669	Conserved gene of unknown function
ST4.03ch01_70000000_78000000	PGSC0003DMG401027501	ST4.03ch01	74634523	74641584	Conserved gene of unknown function
ST4.03ch05_49200000_51160000	PGSC0003DMG400008453	ST4.03ch05	49863792	49864724	Conserved gene of unknown function
ST4.03ch05_49200000_51160000	PGSC0003DMG400023514	ST4.03ch05	50504565	50506779	Conserved gene of unknown function
ST4.03ch05_49200000_51160000	PGSC0003DMG400023543	ST4.03ch05	50792817	50793332	Conserved gene of unknown function
ST4.03ch08_44000000_47000000	PGSC0003DMG401029567	ST4.03ch08	45292363	45296624	Conserved gene of unknown function
ST4.03ch09_55000000_61500000	PGSC0003DMG400006081	ST4.03ch09	55016137	55018443	Conserved gene of unknown function
ST4.03ch09_55000000_61500000	PGSC0003DMG400007745	ST4.03ch09	59428073	59428534	Conserved gene of unknown function
ST4.03ch09_55000000_61500000	PGSC0003DMG400017230	ST4.03ch09	56295050	56297287	Conserved gene of unknown function
ST4.03ch09_55000000_61500000	PGSC0003DMG400017254	ST4.03ch09	55930891	55933677	Conserved gene of unknown function
ST4.03ch09_55000000_61500000	PGSC0003DMG400029628	ST4.03ch09	58468015	58470814	Conserved gene of unknown function
ST4.03ch09_55000000_61500000	PGSC0003DMG400031519	ST4.03ch09	60075499	60077885	Conserved gene of unknown function
ST4.03ch09_55000000_61500000	PGSC0003DMG400041311	ST4.03ch09	58995133	58997943	Conserved gene of unknown function
ST4.03ch09_55000000_61500000	PGSC0003DMG400042837	ST4.03ch09	56713502	56713942	Conserved gene of unknown function
ST4.03ch09_55000000_61500000	PGSC0003DMG401006082	ST4.03ch09	55045502	55054309	Conserved gene of unknown function
ST4.03ch11_1260000_5000000	PGSC0003DMG400007426	ST4.03ch11	3564100	3573078	Conserved gene of unknown function
ST4.03ch11_1260000_5000000	PGSC0003DMG400015690	ST4.03ch11	1706344	1712003	Conserved gene of unknown function
ST4.03ch11_1260000_5000000	PGSC0003DMG400016176	ST4.03ch11	3182836	3183687	Conserved gene of unknown function
ST4.03ch11_1260000_5000000	PGSC0003DMG400016257	ST4.03ch11	2250794	2251584	Conserved gene of unknown function
ST4.03ch11_1260000_5000000	PGSC0003DMG400016261	ST4.03ch11	3286953	3288358	Conserved gene of unknown function
ST4.03ch11_1260000_5000000	PGSC0003DMG400027309	ST4.03ch11	4848469	4853814	Conserved gene of unknown function
ST4.03ch11_1260000_5000000	PGSC0003DMG400027319	ST4.03ch11	4581951	4585147	Conserved gene of unknown function
ST4.03ch11_1260000_5000000	PGSC0003DMG400031067	ST4.03ch11	3794459	3801506	Conserved gene of unknown function
ST4.03ch11_1260000_5000000	PGSC0003DMG401016146	ST4.03ch11	2566629	2567195	Conserved gene of unknown function
ST4.03ch12_48500000_51500000	PGSC0003DMG400028645	ST4.03ch12	49719699	49720548	Conserved gene of unknown function
ST4.03ch12_48500000_51500000	PGSC0003DMG402028646	ST4.03ch12	49693118	49700540	Conserved gene of unknown function
ST4.03ch01_70000000_78000000	PGSC0003DMG400027768	ST4.03ch01	71084833	71091174	Cop11 protein
ST4.03ch09_55000000_61500000	PGSC0003DMG400017216	ST4.03ch09	56581833	56591540	COP1-interacting protein 7
ST4.03ch01_70000000_78000000	PGSC0003DMG400000142	ST4.03ch01	71551698	71554110	Copper ion binding protein
ST4.03ch05_49200000_51160000	PGSC0003DMG400023525	ST4.03ch05	50311348	50319086	CRAL/TRIO domain containing protein
ST4.03ch09_55000000_61500000	PGSC0003DMG400017160	ST4.03ch09	56757059	56761063	Cyanate hydratase
ST4.03ch09_55000000_61500000	PGSC0003DMG400017928	ST4.03ch09	60311010	60311666	Cysteine proteinase inhibitor B
ST4.03ch01_70000000_78000000	PGSC0003DMG400022506	ST4.03ch01	75534602	75539868	Cytidine deaminase
ST4.03ch01_70000000_78000000	PGSC0003DMG400000164	ST4.03ch01	72050665	72053201	Cytidine/deoxycytidylate deaminase family protein
ST4.03ch01_70000000_78000000	PGSC0003DMG400000127	ST4.03ch01	73837908	73843905	Cytochrome b5 isoform Cb5-A
ST4.03ch01_70000000_78000000	PGSC0003DMG400046813	ST4.03ch01	72289766	72291229	Cytochrome P450
ST4.03ch08_44000000_47000000	PGSC0003DMG400020809	ST4.03ch08	46878953	46881259	Cytochrome P450
ST4.03ch08_44000000_47000000	PGSC0003DMG400029562	ST4.03ch08	45117053	45118794	Cytochrome P450
ST4.03ch09_55000000_61500000	PGSC0003DMG400016623	ST4.03ch09	60489530	60491348	Cytochrome P450
ST4.03ch09_55000000_61500000	PGSC0003DMG401016617	ST4.03ch09	60523345	60533882	Cytochrome P450
ST4.03ch09_55000000_61500000	PGSC0003DMG401031520	ST4.03ch09	60080388	60085616	Cytochrome P450
ST4.03ch05_49200000_51160000	PGSC0003DMG400023382	ST4.03ch05	51108625	51110931	Cytochrome P450 77A2
ST4.03ch01_70000000_78000000	PGSC0003DMG400012771	ST4.03ch01	70827468	70842750	Cytohesin 1, 2, 3
ST4.03ch05_49200000_51160000	PGSC0003DMG400023502	ST4.03ch05	50666357	50669897	DAG protein, chloroplast
ST4.03ch01_70000000_78000000	PGSC0003DMG401000216	ST4.03ch01	73330966	73338418	Dead box ATP-dependent RNA helicase
ST4.03ch11_1260000_5000000	PGSC0003DMG400016238	ST4.03ch11	2979539	2987049	DEGP10
ST4.03ch05_49200000_51160000	PGSC0003DMG400023416	ST4.03ch05	50507632	50514220	Dehydroascorbate reductase
ST4.03ch11_1260000_5000000	PGSC0003DMG400015692	ST4.03ch11	1665431	1667838	DELLA protein GAI
ST4.03ch01_70000000_78000000	PGSC0003DMG400000151	ST4.03ch01	71779104	71784498	Digalactosyldiacylglycerol synthase 2, chloroplastic
ST4.03ch09_55000000_61500000	PGSC0003DMG400017211	ST4.03ch09	56655300	56661197	Disulfide oxidoreductase
ST4.03ch01_70000000_78000000	PGSC0003DMG400018332	ST4.03ch01	74024336	74026082	DNA binding protein
ST4.03ch09_55000000_61500000	PGSC0003DMG400017252	ST4.03ch09	55948233	55949381	DNA binding protein
ST4.03ch11_1260000_5000000	PGSC0003DMG400027329	ST4.03ch11	4326736	4332525	DNA binding protein
ST4.03ch01_70000000_78000000	PGSC0003DMG400022509	ST4.03ch01	75474528	75477100	DNA-damage-repair/toleration protein DRT102
ST4.03ch01_70000000_78000000	PGSC0003DMG400018333	ST4.03ch01	74070110	74076583	DNA-directed RNA polymerase
ST4.03ch05_49200000_51160000	PGSC0003DMG400023400	ST4.03ch05	50876142	50880549	DnaJ
ST4.03ch09_55000000_61500000	PGSC0003DMG400024357	ST4.03ch09	59483210	59485598	DnaJ isoform
ST4.03ch01_70000000_78000000	PGSC0003DMG400024720	ST4.03ch01	77581887	77584014	Drm3
ST4.03ch09_55000000_61500000	PGSC0003DMG400017184	ST4.03ch09	56058207	56060034	E8 protein homolog
ST4.03ch11_1260000_5000000	PGSC0003DMG402016214	ST4.03ch11	2501467	2502144	Early nodulin 20
ST4.03ch01_70000000_78000000	PGSC0003DMG400027507	ST4.03ch01	74544912	74547535	EIL3
ST4.03ch09_55000000_61500000	PGSC0003DMG400017180	ST4.03ch09	56181095	56185369	Electron transfer flavoprotein beta-subunit
ST4.03ch09_55000000_61500000	PGSC0003DMG400017186	ST4.03ch09	55982330	55986644	Ethylene receptor
ST4.03ch01_70000000_78000000	PGSC0003DMG400000066	ST4.03ch01	72737150	72738138	Ethylene-responsive late embryogenesis
ST4.03ch09_55000000_61500000	PGSC0003DMG400017233	ST4.03ch09	56222853	56223847	Ethylene-responsive transcription factor
ST4.03ch05_49200000_51160000	PGSC0003DMG400023496	ST4.03ch05	50919835	50923610	Eukaryotic peptide chain release factor subunit 1-3
ST4.03ch01_70000000_78000000	PGSC0003DMG400012749	ST4.03ch01	70926465	70928437	Fasciclin-like arabinogalactan protein 13
ST4.03ch09_55000000_61500000	PGSC0003DMG400011574	ST4.03ch09	57693113	57697505	F-box family protein
ST4.03ch08_44000000_47000000	PGSC0003DMG400018922	ST4.03ch08	45856649	45858089	F-box/kelch-repeat protein SKIP25
ST4.03ch05_49200000_51160000	PGSC0003DMG400023391	ST4.03ch05	50956295	50959091	Ferredoxin-3, chloroplast
ST4.03ch01_70000000_78000000	PGSC0003DMG400000233	ST4.03ch01	73638026	73642817	Fiber protein Fb11
ST4.03ch01_70000000_78000000	PGSC0003DMG400024778	ST4.03ch01	77863879	77870054	Fiber protein Fb2
ST4.03ch11_1260000_5000000	PGSC0003DMG401016214	ST4.03ch11	2501590	2509261	Fibroin 1b
ST4.03ch01_70000000_78000000	PGSC0003DMG401028564	ST4.03ch01	76140209	76142774	FIO1 (FIONA1)
ST4.03ch12_48500000_51500000	PGSC0003DMG400028632	ST4.03ch12	49623830	49625982	Flavonoid glucoyltransferase UGT73E2
ST4.03ch09_55000000_61500000	PGSC0003DMG400017250	ST4.03ch09	56033486	56033863	Flavonoid glycosyltransferase UGT94C2
ST4.03ch01_70000000_78000000	PGSC0003DMG400019454	ST4.03ch01	75077910	75081676	GDP-mannose 3',5'-epimerase
ST4.03ch01_70000000_78000000	PGSC0003DMG400000247	ST4.03ch01	73894332	73896531	Gene of unknown function
ST4.03ch01_70000000_78000000	PGSC0003DMG400000264	ST4.03ch01	73073965	73076638	Gene of unknown function
ST4.03ch01_70000000_78000000	PGSC0003DMG400019461	ST4.03ch01	74977295	74978544	Gene of unknown function
ST4.03ch01_70000000_78000000	PGSC0003DMG400028579	ST4.03ch01	76389028	76390802	Gene of unknown function
ST4.03ch01_70000000_78000000	PGSC0003DMG401024702	ST4.03ch01	77173336	77174694	Gene of unknown function
ST4.03ch01_70000000_78000000	PGSC0003DMG401024761	ST4.03ch01	77594305	77594796	Gene of unknown function
ST4.03ch01_70000000_78000000	PGSC0003DMG402012750	ST4.03ch01	70917484	70917981	Gene of unknown function
ST4.03ch08_44000000_47000000	PGSC0003DMG400014787	ST4.03ch08	44184254	44191319	Gene of unknown function
ST4.03ch08_44000000_47000000	PGSC0003DMG402029567	ST4.03ch08	45296073	45296614	Gene of unknown function
ST4.03ch09_55000000_61500000	PGSC0003DMG400017261	ST4.03ch09	56993527	56993929	Gene of unknown function
ST4.03ch09_55000000_61500000	PGSC0003DMG400029662	ST4.03ch09	58717203	58717802	Gene of unknown function
ST4.03ch09_55000000_61500000	PGSC0003DMG400031301	ST4.03ch09	59023211	59024295	Gene of unknown function
ST4.03ch09_55000000_61500000	PGSC0003DMG401021876	ST4.03ch09	60006460	60008936	Gene of unknown function
ST4.03ch12_48500000_51500000	PGSC0003DMG400014440	ST4.03ch12	49373984	49380008	Gene of unknown function
ST4.03ch01_70000000_78000000	PGSC0003DMG400027766	ST4.03ch01	71142591	71147054	Generic methyltransferase
ST4.03ch11_1260000_5000000	PGSC0003DMG400015673	ST4.03ch11	1682159	1683721	Geranylgeranyl pyrophosphate synthase 1
ST4.03ch01_70000000_78000000	PGSC0003DMG400022492	ST4.03ch01	75777696	75778682	Gibberellin receptor GID1
ST4.03ch01_70000000_78000000	PGSC0003DMG400022493	ST4.03ch01	75775130	75776366	Gibberellin receptor GID1
ST4.03ch09_55000000_61500000	PGSC0003DMG400016613	ST4.03ch09	60560484	60572432	Glucan/water dikinase
ST4.03ch09_55000000_61500000	PGSC0003DMG400017249	ST4.03ch09	56045887	56046942	Glucosyl/glucuronosyl transferases
ST4.03ch09_55000000_61500000	PGSC0003DMG400038305	ST4.03ch09	56027612	56028448	Glucosyl/glucuronosyl transferases
ST4.03ch11_1260000_5000000	PGSC0003DMG400034672	ST4.03ch11	4864096	4865229	Glucosyl/glucuronosyl transferases
ST4.03ch09_55000000_61500000	PGSC0003DMG400016610	ST4.03ch09	60638901	60648017	Glucosyltransferase
ST4.03ch09_55000000_61500000	PGSC0003DMG400016611	ST4.03ch09	60599840	60601879	Glucosyltransferase
ST4.03ch11_1260000_5000000	PGSC0003DMG400013235	ST4.03ch11	1281008	1285522	Glutamine synthetase
ST4.03ch09_55000000_61500000	PGSC0003DMG400031523	ST4.03ch09	60113112	60115182	Glycine-rich cell wall structural protein 1.8
ST4.03ch01_70000000_78000000	PGSC0003DMG401025958	ST4.03ch01	70559765	70563379	Glycine-rich protein
ST4.03ch09_55000000_61500000	PGSC0003DMG400017918	ST4.03ch09	60249708	60251109	Glycine-rich protein
ST4.03ch09_55000000_61500000	PGSC0003DMG400031535	ST4.03ch09	60161286	60162084	Glycine-rich protein A3
ST4.03ch01_70000000_78000000	PGSC0003DMG400035976	ST4.03ch01	73205387	73206954	Glycosyltransferase
ST4.03ch01_70000000_78000000	PGSC0003DMG400000046	ST4.03ch01	72271885	72275263	GPAT
ST4.03ch09_55000000_61500000	PGSC0003DMG400001556	ST4.03ch09	57245201	57248922	GRAS family transcription factor
ST4.03ch01_70000000_78000000	PGSC0003DMG400024781	ST4.03ch01	77899363	77901888	GRAS4
ST4.03ch05_49200000_51160000	PGSC0003DMG400013080	ST4.03ch05	49460359	49466079	GTP-binding protein
ST4.03ch01_70000000_78000000	PGSC0003DMG400000248	ST4.03ch01	73906356	73907795	HB1
ST4.03ch12_48500000_51500000	PGSC0003DMG402031379	ST4.03ch12	50378359	50384146	Heat shock 70 kDa protein
ST4.03ch12_48500000_51500000	PGSC0003DMG400028634	ST4.03ch12	49581328	49583714	Heat shock protein
ST4.03ch01_70000000_78000000	PGSC0003DMG400000063	ST4.03ch01	72642417	72645385	Heavy metal-associated domain containing protein
ST4.03ch09_55000000_61500000	PGSC0003DMG400017156	ST4.03ch09	56875878	56880013	Heterogeneous nuclear ribonucleoprotein 27C
ST4.03ch09_55000000_61500000	PGSC0003DMG400029635	ST4.03ch09	58710393	58711923	Histidine-rich glycoprotein
ST4.03ch01_70000000_78000000	PGSC0003DMG400024748	ST4.03ch01	77210933	77211712	Histone H2A.1
ST4.03ch05_49200000_51160000	PGSC0003DMG400023523	ST4.03ch05	50351071	50351602	Histone H4
ST4.03ch01_70000000_78000000	PGSC0003DMG403003285	ST4.03ch01	74348740	74355839	Histone mRNA exonuclease 1
ST4.03ch01_70000000_78000000	PGSC0003DMG403003285	ST4.03ch01	74348740	74355839	Histone mRNA exonuclease 1
ST4.03ch11_1260000_5000000	PGSC0003DMG400016148	ST4.03ch11	2605150	2608485	Homeodomain protein Hfi22
ST4.03ch11_1260000_5000000	PGSC0003DMG400016187	ST4.03ch11	2060384	2062711	HVA22 e
ST4.03ch09_55000000_61500000	PGSC0003DMG400021603	ST4.03ch09	61317803	61324208	Hydroxyproline-rich glycoprotein (HRGP)
ST4.03ch05_49200000_51160000	PGSC0003DMG400023495	ST4.03ch05	50938419	50941939	I-box binding factor
ST4.03ch09_55000000_61500000	PGSC0003DMG400017226	ST4.03ch09	56378060	56382018	Inorganic phosphate transporter 1
ST4.03ch01_70000000_78000000	PGSC0003DMG402000007	ST4.03ch01	71369799	71373015	JD1
ST4.03ch01_70000000_78000000	PGSC0003DMG400000067	ST4.03ch01	72741381	72743035	Late embryogenesis (Lea)
ST4.03ch11_1260000_5000000	PGSC0003DMG401016246	ST4.03ch11	3154907	3162306	Latex cyanogenic beta glucosidase
ST4.03ch05_49200000_51160000	PGSC0003DMG400023414	ST4.03ch05	50526432	50534174	LEM3 (Ligand-effect modulator 3) family protein
ST4.03ch11_1260000_5000000	PGSC0003DMG400016172	ST4.03ch11	3101836	3115025	Leucine zipper-ef-hand containing transmembrane protein
ST4.03ch11_33700000_35060000	PGSC0003DMG400001252	ST4.03ch11	33762171	33763494	Leucine-rich repeat protein
ST4.03ch11_1260000_5000000	PGSC0003DMG400015683	ST4.03ch11	1787248	1789939	Lipolytic enzyme, G-D-S-L
ST4.03ch01_70000000_78000000	PGSC0003DMG400024707	ST4.03ch01	77390827	77394253	Luminal binding protein
ST4.03ch09_55000000_61500000	PGSC0003DMG400016603	ST4.03ch09	60589637	60594504	MAC/Perforin domain containing protein
ST4.03ch05_49200000_51160000	PGSC0003DMG400023435	ST4.03ch05	50100346	50101761	Major allergen Pru ar
ST4.03ch09_55000000_61500000	PGSC0003DMG400017170	ST4.03ch09	56447068	56450431	Malate dehydrogenase
ST4.03ch11_1260000_5000000	PGSC0003DMG400031063	ST4.03ch11	4002560	4009452	Malate dehydrogenase
ST4.03ch09_55000000_61500000	PGSC0003DMG400006104	ST4.03ch09	55116198	55120131	MAR-binding protein
ST4.03ch09_55000000_61500000	PGSC0003DMG400017192	ST4.03ch09	55792951	55794954	MATH domain containing protein
ST4.03ch01_70000000_78000000	PGSC0003DMG400000152	ST4.03ch01	71862638	71866307	Methylenetetrahydrofolate dehydrogenase
ST4.03ch11_1260000_5000000	PGSC0003DMG400016168	ST4.03ch11	2969799	2974732	Methylenetetrahydrofolate reductase
ST4.03ch01_70000000_78000000	PGSC0003DMG400000210	ST4.03ch01	73125957	73133402	Mitochondrial carrier
ST4.03ch11_1260000_5000000	PGSC0003DMG400016140	ST4.03ch11	2401549	2402875	Mitochondrial dicarboxylate carrier protein
ST4.03ch01_70000000_78000000	PGSC0003DMG401000057	ST4.03ch01	72545014	72551760	Mitogen-activated protein kinase 4
ST4.03ch01_70000000_78000000	PGSC0003DMG400024764	ST4.03ch01	77612333	77615421	MtN3/saliva family protein
ST4.03ch11_1260000_5000000	PGSC0003DMG400016143	ST4.03ch11	2509935	2516081	Multidrug resistance pump
ST4.03ch09_55000000_61500000	PGSC0003DMG401031287	ST4.03ch09	58956122	58960978	N-acetyltransferase mak3
ST4.03ch09_55000000_61500000	PGSC0003DMG400020589	ST4.03ch09	59585684	59587468	NAD dependent epimerase
ST4.03ch01_70000000_78000000	PGSC0003DMG400005404	ST4.03ch01	74151442	74153806	NAD(P)H:quinone oxidoreductase
ST4.03ch11_1260000_5000000	PGSC0003DMG400031072	ST4.03ch11	3991944	3997424	Nam 4
ST4.03ch11_1260000_5000000	PGSC0003DMG400031071	ST4.03ch11	3999104	4005372	Nam 9
ST4.03ch08_44000000_47000000	PGSC0003DMG400014774	ST4.03ch08	44163442	44165651	N-hydroxycinnamoyl-CoA:tyramine N-hydroxycinnamoyl transferase THT7-1
ST4.03ch08_44000000_47000000	PGSC0003DMG400014770	ST4.03ch08	44195541	44196520	N-hydroxycinnamoyl-CoA:tyramine N-hydroxycinnamoyl transferase THT7-8
ST4.03ch11_1260000_5000000	PGSC0003DMG400016157	ST4.03ch11	2736653	2745114	NOL1/NOP2/sun family protein
ST4.03ch11_1260000_5000000	PGSC0003DMG400016224	ST4.03ch11	2745709	2748048	NtRab11D
ST4.03ch11_1260000_5000000	PGSC0003DMG400016189	ST4.03ch11	2120275	2126819	Nucleic acid binding protein
ST4.03ch11_1260000_5000000	PGSC0003DMG400016236	ST4.03ch11	2940092	2949037	Nucleic acid binding protein
ST4.03ch01_70000000_78000000	PGSC0003DMG401026018	ST4.03ch01	70159793	70160440	Nucleotidyltransferase
ST4.03ch05_49200000_51160000	PGSC0003DMG400015744	ST4.03ch05	49259279	49261422	O-glucosyltransferase 2
ST4.03ch09_55000000_61500000	PGSC0003DMG400017204	ST4.03ch09	56806392	56815251	Oligopeptide transporter
ST4.03ch01_70000000_78000000	PGSC0003DMG400022512	ST4.03ch01	75399304	75406057	O-linked GlcNAc transferases
ST4.03ch09_55000000_61500000	PGSC0003DMG400001551	ST4.03ch09	57340902	57345539	O-linked n-acetylglucosamine transferase, ogt
ST4.03ch01_70000000_78000000	PGSC0003DMG400000236	ST4.03ch01	73705962	73712324	Ormdl
ST4.03ch05_49200000_51160000	PGSC0003DMG400023424	ST4.03ch05	50320934	50323355	P0 ribosomal protein
ST4.03ch01_70000000_78000000	PGSC0003DMG400019437	ST4.03ch01	74981030	74982054	Pathogen-and wound-inducible antifungal protein CBP20
ST4.03ch01_70000000_78000000	PGSC0003DMG400003289	ST4.03ch01	74418567	74419503	P-coumarate 3-hydroxylase
ST4.03ch09_55000000_61500000	PGSC0003DMG400029645	ST4.03ch09	58238423	58243685	Pectase lyase
ST4.03ch01_70000000_78000000	PGSC0003DMG400027765	ST4.03ch01	71186017	71189886	Peroxisomal biogenesis factor
ST4.03ch01_70000000_78000000	PGSC0003DMG400028611	ST4.03ch01	76509975	76514536	Peroxisomal membrane protein pmp34
ST4.03ch11_1260000_5000000	PGSC0003DMG400016222	ST4.03ch11	2694633	2696008	PHB1
ST4.03ch01_70000000_78000000	PGSC0003DMG400000114	ST4.03ch01	73515598	73519287	Phosphatidylinositol 3-and 4-kinase family protein
ST4.03ch11_1260000_5000000	PGSC0003DMG402016226	ST4.03ch11	2770456	2774221	Phospho-2-dehydro-3-deoxyheptonate aldolase 2, chloroplastic
ST4.03ch01_70000000_78000000	PGSC0003DMG401028569	ST4.03ch01	76242154	76242678	Phosphoglycerate/bisphosphoglycerate mutase
ST4.03ch01_70000000_78000000	PGSC0003DMG402028569	ST4.03ch01	76241785	76246578	Phosphoglycerate/bisphosphoglycerate mutase
ST4.03ch01_70000000_78000000	PGSC0003DMG402028570	ST4.03ch01	76277703	76279679	Phosphoglycerate/bisphosphoglycerate mutase
ST4.03ch01_70000000_78000000	PGSC0003DMG401028570	ST4.03ch01	76259309	76261894	Phosphoglycerate/bisphosphoglycerate mutase family protein
ST4.03ch01_70000000_78000000	PGSC0003DMG400027523	ST4.03ch01	74708798	74714735	Phospholipid-transporting atpase
ST4.03ch09_55000000_61500000	PGSC0003DMG400011902	ST4.03ch09	60918240	60920523	Pirin
ST4.03ch09_55000000_61500000	PGSC0003DMG400011910	ST4.03ch09	60926982	60930084	Pirin
ST4.03ch01_70000000_78000000	PGSC0003DMG400000069	ST4.03ch01	72747051	72747926	Plant cell wall protein SlTFR88
ST4.03ch12_48500000_51500000	PGSC0003DMG400028641	ST4.03ch12	49991016	49994732	Plastidic ATP/ADP-transporter
ST4.03ch09_55000000_61500000	PGSC0003DMG401029631	ST4.03ch09	58528872	58537605	Pleiotropic drug resistance protein 1
ST4.03ch09_55000000_61500000	PGSC0003DMG402029631	ST4.03ch09	58544368	58551696	Pleiotropic drug resistance protein 1
ST4.03ch01_70000000_78000000	PGSC0003DMG400000186	ST4.03ch01	72550187	72553713	Polygalacturonase
ST4.03ch08_44000000_47000000	PGSC0003DMG400018914	ST4.03ch08	45888403	45890289	Polyphenol oxidase
ST4.03ch08_44000000_47000000	PGSC0003DMG400018916	ST4.03ch08	45873235	45875234	Polyphenol oxidase
ST4.03ch09_55000000_61500000	PGSC0003DMG402001494	ST4.03ch09	57367428	57368488	PR10
ST4.03ch09_55000000_61500000	PGSC0003DMG400006110	ST4.03ch09	55392962	55393758	PRA1 family protein D
ST4.03ch01_70000000_78000000	PGSC0003DMG400000065	ST4.03ch01	72721777	72727753	Proline iminopeptidase
ST4.03ch05_49200000_51160000	PGSC0003DMG400008441	ST4.03ch05	49867614	49869528	Proline-rich protein
ST4.03ch08_44000000_47000000	PGSC0003DMG400029569	ST4.03ch08	45319968	45320678	Proline-rich protein
ST4.03ch05_49200000_51160000	PGSC0003DMG400023405	ST4.03ch05	50736152	50739653	Protein 2
ST4.03ch09_55000000_61500000	PGSC0003DMG400017223	ST4.03ch09	56436850	56439237	Protein 2
ST4.03ch01_70000000_78000000	PGSC0003DMG401003285	ST4.03ch01	74334918	74340708	Protein arginine n-methyltransferase
ST4.03ch01_70000000_78000000	PGSC0003DMG400024686	ST4.03ch01	76931613	76935223	Protein AUXIN RESPONSE 4
ST4.03ch01_70000000_78000000	PGSC0003DMG400022488	ST4.03ch01	75878351	75886570	Protein FRIGIDA
ST4.03ch11_1260000_5000000	PGSC0003DMG402015689	ST4.03ch11	1716258	1717672	Protein RSI-1
ST4.03ch12_48500000_51500000	PGSC0003DMG400028614	ST4.03ch12	50253831	50260027	Protein SYS1
ST4.03ch01_70000000_78000000	PGSC0003DMG400000081	ST4.03ch01	72867862	72871090	Protein UNUSUAL FLORAL ORGANS
ST4.03ch05_49200000_51160000	PGSC0003DMG400023499	ST4.03ch05	50860359	50865237	Proteophosphoglycan ppg4
ST4.03ch01_70000000_78000000	PGSC0003DMG400024728	ST4.03ch01	77795418	77798591	PRP38
ST4.03ch01_70000000_78000000	PGSC0003DMG402024702	ST4.03ch01	77183928	77185853	PWWP domain-containing protein
ST4.03ch09_55000000_61500000	PGSC0003DMG400026413	ST4.03ch09	59134012	59143977	RabGAP/TBC domain-containing protein
ST4.03ch01_70000000_78000000	PGSC0003DMG400024749	ST4.03ch01	77289604	77290378	Rapid alkalinization factor 2
ST4.03ch01_70000000_78000000	PGSC0003DMG400024754	ST4.03ch01	77342514	77346601	Respiratory burst oxidase homolog protein B
ST4.03ch09_55000000_61500000	PGSC0003DMG400006100	ST4.03ch09	55062421	55063886	Restricted tev movement 1
ST4.03ch09_55000000_61500000	PGSC0003DMG400020594	ST4.03ch09	59759901	59763402	Rhg4-like receptor kinase II
ST4.03ch09_55000000_61500000	PGSC0003DMG400017175	ST4.03ch09	56339698	56341268	Rhicadhesin receptor
ST4.03ch09_55000000_61500000	PGSC0003DMG400001495	ST4.03ch09	57356932	57362935	Ribonucleoprotein, chloroplast
ST4.03ch08_44000000_47000000	PGSC0003DMG400029544	ST4.03ch08	44780457	44784404	Ring finger protein
ST4.03ch09_55000000_61500000	PGSC0003DMG400024356	ST4.03ch09	59472196	59481402	RNA recognition motif (RRM)-containing protein
ST4.03ch01_70000000_78000000	PGSC0003DMG400022499	ST4.03ch01	75656379	75661420	RNA-binding protein from Arabidopsis thaliana gi|2129727 and contains RNA recognition PF|00076 domain
ST4.03ch01_70000000_78000000	PGSC0003DMG400000129	ST4.03ch01	73934718	73935708	SAUR family protein
ST4.03ch05_49200000_51160000	PGSC0003DMG400008442	ST4.03ch05	49804042	49813842	SCL domain class transcription factor
ST4.03ch09_55000000_61500000	PGSC0003DMG400020582	ST4.03ch09	59731575	59736411	Selenium-binding protein
ST4.03ch05_49200000_51160000	PGSC0003DMG400023483	ST4.03ch05	51154982	51155688	Self-pruning interacting protein 1
ST4.03ch11_1260000_5000000	PGSC0003DMG400027330	ST4.03ch11	4316736	4317455	Self-pruning interacting protein 1
ST4.03ch05_49200000_51160000	PGSC0003DMG400015745	ST4.03ch05	49248186	49251935	Serine hydroxymethyltransferase
ST4.03ch09_55000000_61500000	PGSC0003DMG400017220	ST4.03ch09	56537456	56538988	Serine/threonine-protein kinase
ST4.03ch01_70000000_78000000	PGSC0003DMG402024761	ST4.03ch01	77594305	77597543	Serine/threonine-protein phosphatase
ST4.03ch09_55000000_61500000	PGSC0003DMG400006088	ST4.03ch09	55228505	55233447	Serine-threonine protein kinase, plant-type
ST4.03ch09_55000000_61500000	PGSC0003DMG400017176	ST4.03ch09	56333859	56338859	SET domain protein
ST4.03ch01_70000000_78000000	PGSC0003DMG400005401	ST4.03ch01	74238226	74239303	Sigma factor binding protein 1
ST4.03ch12_48500000_51500000	PGSC0003DMG400028629	ST4.03ch12	49726310	49733765	Signal recognition particle 54 kDa protein 2
ST4.03ch11_1260000_5000000	PGSC0003DMG402016112	ST4.03ch11	2027234	2031745	Sinapyl alcohol dehydrogenase 2
ST4.03ch12_48500000_51500000	PGSC0003DMG400028624	ST4.03ch12	49808899	49810200	Small heat-shock protein
ST4.03ch01_70000000_78000000	PGSC0003DMG400022490	ST4.03ch01	75833734	75839851	Sodium/hydrogen exchanger
ST4.03ch01_70000000_78000000	PGSC0003DMG400024703	ST4.03ch01	77190469	77191603	SRC2
ST4.03ch05_49200000_51160000	PGSC0003DMG400023408	ST4.03ch05	50701496	50705153	Structural constituent of ribosome
ST4.03ch09_55000000_61500000	PGSC0003DMG400017144	ST4.03ch09	57005229	57007827	Succinic semialdehyde dehydrogenase
ST4.03ch09_55000000_61500000	PGSC0003DMG400006672	ST4.03ch09	61464882	61472259	Sucrose synthase
ST4.03ch11_1260000_5000000	PGSC0003DMG400016130	ST4.03ch11	2254824	2259310	Suppressor
ST4.03ch01_70000000_78000000	PGSC0003DMG401000029	ST4.03ch01	71971630	71978556	Synaptotagmin
ST4.03ch09_55000000_61500000	PGSC0003DMG400021625	ST4.03ch09	61186446	61190156	TGF-beta-inducible nuclear protein
ST4.03ch01_70000000_78000000	PGSC0003DMG400019449	ST4.03ch01	75171698	75178577	Thioredoxin 1
ST4.03ch08_44000000_47000000	PGSC0003DMG400029571	ST4.03ch08	45401942	45407065	Threonyl-tRNA synthetase
ST4.03ch05_49200000_51160000	PGSC0003DMG400023517	ST4.03ch05	50475439	50479825	Tic20
ST4.03ch09_55000000_61500000	PGSC0003DMG400006576	ST4.03ch09	60863949	60866144	Tospovirus resistance protein A
ST4.03ch09_55000000_61500000	PGSC0003DMG400011900	ST4.03ch09	60903394	60906055	Tospovirus resistance protein B
ST4.03ch01_70000000_78000000	PGSC0003DMG400005408	ST4.03ch01	74191983	74194344	Transcription factor
ST4.03ch09_55000000_61500000	PGSC0003DMG400017231	ST4.03ch09	56272835	56273818	Transcription factor TSRF1
ST4.03ch01_70000000_78000000	PGSC0003DMG400022471	ST4.03ch01	75540806	75542559	Transcription regulator
ST4.03ch08_44000000_47000000	PGSC0003DMG401029595	ST4.03ch08	45232430	45234124	Transducin family protein
ST4.03ch11_1260000_5000000	PGSC0003DMG400027356	ST4.03ch11	4452255	4458186	Transferase, transferring glycosyl groups
ST4.03ch01_70000000_78000000	PGSC0003DMG400000086	ST4.03ch01	73009980	73011750	Translation initiation factor eIF-1A
ST4.03ch01_70000000_78000000	PGSC0003DMG400000246	ST4.03ch01	73887533	73893968	Trehalose-6-phosphate synthase
ST4.03ch01_70000000_78000000	PGSC0003DMG400000101	ST4.03ch01	73301289	73305450	Triacylglycerol lipase
ST4.03ch12_48500000_51500000	PGSC0003DMG400026462	ST4.03ch12	50759506	50765853	TRZ4 (TRNASE Z 4); 3'-tRNA processing endoribonuclease/ catalytic
ST4.03ch05_49200000_51160000	PGSC0003DMG400023428	ST4.03ch05	50250125	50254609	TSC13 protein
ST4.03ch09_55000000_61500000	PGSC0003DMG400001550	ST4.03ch09	57388066	57393223	TSI-1 protein
ST4.03ch09_55000000_61500000	PGSC0003DMG401001494	ST4.03ch09	57373627	57374789	TSI-1 protein
ST4.03ch09_55000000_61500000	PGSC0003DMG400012089	ST4.03ch09	55671793	55672462	Type I serine protease inhibitor
ST4.03ch08_44000000_47000000	PGSC0003DMG400014771	ST4.03ch08	44181304	44182235	Tyramine hydroxycinnamoyl transferase
ST4.03ch08_44000000_47000000	PGSC0003DMG400014772	ST4.03ch08	44177052	44178025	Tyramine hydroxycinnamoyl transferase
ST4.03ch08_44000000_47000000	PGSC0003DMG400014776	ST4.03ch08	44122737	44123682	Tyramine hydroxycinnamoyl transferase
ST4.03ch08_44000000_47000000	PGSC0003DMG400014777	ST4.03ch08	44101446	44102209	Tyramine hydroxycinnamoyl transferase
ST4.03ch08_44000000_47000000	PGSC0003DMG400014778	ST4.03ch08	44095326	44096322	Tyramine hydroxycinnamoyl transferase
ST4.03ch01_70000000_78000000	PGSC0003DMG400000090	ST4.03ch01	73079201	73083875	Ubiquitin carrier protein
ST4.03ch01_70000000_78000000	PGSC0003DMG400000177	ST4.03ch01	72367512	72370872	Ubiquitin carrier protein
ST4.03ch01_70000000_78000000	PGSC0003DMG400000104	ST4.03ch01	73376721	73381023	Ubiquitin family protein
ST4.03ch01_70000000_78000000	PGSC0003DMG400040483	ST4.03ch01	74182957	74183892	Ubiquitin-protein ligase
ST4.03ch11_1260000_5000000	PGSC0003DMG400016227	ST4.03ch11	2814332	2817907	Ubiquitin-protein ligase
ST4.03ch11_1260000_5000000	PGSC0003DMG400019483	ST4.03ch11	4960754	4962303	UDP-glucose:glucosyltransferase
ST4.03ch11_1260000_5000000	PGSC0003DMG400019484	ST4.03ch11	4945718	4948833	UDP-glucose:glucosyltransferase
ST4.03ch11_1260000_5000000	PGSC0003DMG400027338	ST4.03ch11	4866713	4867915	UDP-glucose:glucosyltransferase
ST4.03ch05_49200000_51160000	PGSC0003DMG400013077	ST4.03ch05	49425268	49427165	UDP-glucosyltransferase
ST4.03ch05_49200000_51160000	PGSC0003DMG400023524	ST4.03ch05	50334833	50338545	UDP-glucuronate decarboxylase 1
ST4.03ch09_55000000_61500000	PGSC0003DMG400017235	ST4.03ch09	56165014	56169514	UPF0497 membrane protein
ST4.03ch01_70000000_78000000	PGSC0003DMG400024740	ST4.03ch01	76938814	76947148	Vacuole membrane protein
ST4.03ch01_70000000_78000000	PGSC0003DMG400024704	ST4.03ch01	77203393	77207784	WD-repeat protein
ST4.03ch01_70000000_78000000	PGSC0003DMG400024727	ST4.03ch01	77783720	77794129	WD-repeat protein
ST4.03ch01_70000000_78000000	PGSC0003DMG400019435	ST4.03ch01	75003087	75007580	Wound-induced protein WIN1
ST4.03ch01_70000000_78000000	PGSC0003DMG400000211	ST4.03ch01	73219902	73222113	WRKY transcription factor
ST4.03ch01_70000000_78000000	PGSC0003DMG400000064	ST4.03ch01	72708697	72710469	WRKY transcription factor 23
ST4.03ch01_70000000_78000000	PGSC0003DMG400024755	ST4.03ch01	77350563	77353332	Xyloglucan endotransglucosylase/hydrolase 1
ST4.03ch09_55000000_61500000	PGSC0003DMG400021877	ST4.03ch09	59926833	59929020	Xyloglucan endo-transglycosylase
ST4.03ch01_70000000_78000000	PGSC0003DMG400000219	ST4.03ch01	73386648	73389799	Zinc finger (C3HC4-type RING finger) family protein
ST4.03ch05_49200000_51160000	PGSC0003DMG400023427	ST4.03ch05	50255299	50260421	Zinc finger protein
ST4.03ch05_49200000_51160000	PGSC0003DMG400023518	ST4.03ch05	50408989	50409615	ZPT2-14
ST4.03ch05_49200000_51160000	PGSC0003DMG400023547	ST4.03ch05	50414337	50415010	ZPT2-14
